# Supplementary material for: Phylogenetic and morphological studies in Xylodon (Hymenochaetales, Basidiomycota) with the addition of four new species
Source: MycoKeys. 2019 Feb 28;47:97–137. doi: 10.3897/mycokeys.47.31130 (PMC6405736; doi:10.3897/mycokeys.47.31130)
Supplement: XML Treatment for Xylodon exilis [file mycokeys.47.31130-treatment1.xml]

<!DOCTYPE tp:taxon-treatment
  PUBLIC "-//TaxonX//DTD Taxonomic Treatment Publishing DTD v0 20100105//EN" "tax-treatment-NSO.dtd">
<tp:taxon-treatment xmlns:tp="http://www.plazi.org/taxpub"><tp:treatment-meta><kwd-group><label>Taxon classification</label><kwd><named-content xmlns:xlink="http://www.w3.org/1999/xlink" content-type="kingdom">Fungi</named-content></kwd><kwd><named-content xmlns:xlink="http://www.w3.org/1999/xlink" content-type="order">Hymenochaetales</named-content></kwd><kwd><named-content xmlns:xlink="http://www.w3.org/1999/xlink" content-type="family">Schizoporaceae</named-content></kwd></kwd-group><mixed-citation publication-type="journal"><person-group><name><surname>Riebesehl</surname><given-names>Janett</given-names></name><name><surname>Yurchenko</surname><given-names>Eugene</given-names></name><name><surname>Nakasone</surname><given-names>Karen K.</given-names></name><name><surname>Langer</surname><given-names>Ewald</given-names></name></person-group><article-title>Phylogenetic and morphological studies in <italic><tp:taxon-name><tp:taxon-name-part taxon-name-part-type="genus" reg="Xylodon">Xylodon</tp:taxon-name-part></tp:taxon-name></italic> (<tp:taxon-name><tp:taxon-name-part taxon-name-part-type="order">Hymenochaetales</tp:taxon-name-part></tp:taxon-name>, <tp:taxon-name><tp:taxon-name-part taxon-name-part-type="phylum">Basidiomycota</tp:taxon-name-part></tp:taxon-name>) with the addition of four new species</article-title><source>MycoKeys</source><day>28</day><month>2</month><year>2019</year><volume>47</volume><fpage>97</fpage><lpage>137</lpage><pub-id pub-id-type="doi">10.3897/mycokeys.47.31130</pub-id></mixed-citation></tp:treatment-meta><tp:nomenclature><tp:taxon-name>
              <tp:taxon-name-part taxon-name-part-type="genus" reg="Xylodon">Xylodon</tp:taxon-name-part>
              <tp:taxon-name-part taxon-name-part-type="species" reg="exilis">exilis</tp:taxon-name-part>
              <object-id xmlns:xlink="http://www.w3.org/1999/xlink" content-type="mycobank" xlink:type="simple">MB827462</object-id>
            </tp:taxon-name><tp:taxon-authority>Yurchenko, Riebesehl &amp; Langer</tp:taxon-authority><tp:taxon-status xmlns:xlink="http://www.w3.org/1999/xlink" xlink:type="simple">sp. nov.</tp:taxon-status><xref ref-type="fig" rid="F3">Figs 3a</xref><xref ref-type="fig" rid="F4">, 4</xref></tp:nomenclature><tp:treatment-sec sec-type="Holotype" id="SECID0EMVCI"><title>Holotype.</title><p>TAIWAN, Nantou county, south from Sun-Moon Lake, near Hua Lien, Lien-Hwa-Chi, 700 m a.s.l., on fallen angiosperm twig, leg. E. Langer, G. Langer, F. Oberwinkler, 10 Jul 1990 (TUB-FO 42565; isotypes in KAS and MSK).</p></tp:treatment-sec><tp:treatment-sec sec-type="description" id="SECID0ERVCI"><title>Description.</title><p>Basidiomata effused, 1–5 cm in extent, membranaceous, discontinuous at the periphery. Hymenial surface minutely odontioid, cream-coloured, between aculei 50–130 μm thick. Aculei peg-like, conical or subcylindrical, entire or slightly penicillate apically, 35–70 μm long, 15–50(–70) μm diam., 8–14/mm. Margin abrupt or somewhat thinning out. Hyphal system monomitic, hyphae colourless, with clamps at all primary septa. Subicular hyphae forming a loose tissue, rarely branched, 3–4(–4.5) μm wide, with slightly thick to thick walls (0.5–1.2 μm thick), with scattered adventitious septa, smooth. Subhymenial hyphae in a dense tissue, richly branched, 2–3 μm wide, thin-walled, smooth or slightly encrusted. Capitate cystidia enclosed, 18–22 × 5.5–8 μm, sometimes with an adventitious septum in stem, thin- to slightly thick-walled. Projecting hyphae in aculei flexuous, apically obtuse, 90–130 μm long, 3–4 μm wide, originating from thick-walled subicular hyphae, with simple and clamped septa, often constricted at septa, walls thickened at base then gradually thinning toward apex, moderately encrusted. Basidioles clavate or bowling pin-shaped, 10–20 × 4.5–5.5 μm. Basidia narrowly utriform, 20–25 × 4–5(–5.5) μm, thin-walled, smooth, with four sterigmata 2–4 × 0.3 μm. Spores narrowly ellipsoid, 5.5–6 × 2.5–3 μm, holotype L = 5.8 µm, W = 2.8 µm, Q = (1.6–)1.8–2.2, colourless, smooth, slightly thick-walled, negative in <abbrev xmlns:xlink="http://www.w3.org/1999/xlink" xlink:title="Melzer’s reagent" id="ABBRID0EXVCI" xlink:type="simple">Mz</abbrev>, acyanophilous, with minute apiculus.</p><fig id="F3" position="float" orientation="portrait"><label>Figure 3.</label><caption><p>Basidiomata of <italic><tp:taxon-name><tp:taxon-name-part taxon-name-part-type="genus" reg="Xylodon">Xylodon</tp:taxon-name-part></tp:taxon-name></italic> spp. <bold>A</bold><italic><tp:taxon-name><tp:taxon-name-part taxon-name-part-type="genus" reg="Xylodon">X.</tp:taxon-name-part><tp:taxon-name-part taxon-name-part-type="species" reg="exilis">exilis</tp:taxon-name-part></tp:taxon-name></italic> (TUB-FO 42565, holotype) <bold>B</bold><italic><tp:taxon-name><tp:taxon-name-part taxon-name-part-type="genus" reg="Xylodon">X.</tp:taxon-name-part><tp:taxon-name-part taxon-name-part-type="species" reg="filicinus">filicinus</tp:taxon-name-part></tp:taxon-name></italic> (MSK-F 12369, holotype) <bold>C</bold><italic><tp:taxon-name><tp:taxon-name-part taxon-name-part-type="genus" reg="Xylodon">X.</tp:taxon-name-part><tp:taxon-name-part taxon-name-part-type="species" reg="follis">follis</tp:taxon-name-part></tp:taxon-name></italic> (FR-0249814, holotype) <bold>D</bold><italic><tp:taxon-name><tp:taxon-name-part taxon-name-part-type="genus" reg="Xylodon">X.</tp:taxon-name-part><tp:taxon-name-part taxon-name-part-type="species" reg="pseudolanatus">pseudolanatus</tp:taxon-name-part></tp:taxon-name></italic> (FP-150922, holotype) <bold>E</bold><italic><tp:taxon-name><tp:taxon-name-part taxon-name-part-type="genus" reg="Xylodon">X.</tp:taxon-name-part><tp:taxon-name-part taxon-name-part-type="species" reg="pseudolanatus">pseudolanatus</tp:taxon-name-part></tp:taxon-name></italic> (HHB-6925, paratype) <bold>F</bold><italic><tp:taxon-name><tp:taxon-name-part taxon-name-part-type="genus" reg="Xylodon">X.</tp:taxon-name-part><tp:taxon-name-part taxon-name-part-type="species" reg="vesiculosus">vesiculosus</tp:taxon-name-part></tp:taxon-name></italic> (PDD-18112, isotype) <bold>G</bold><italic><tp:taxon-name><tp:taxon-name-part taxon-name-part-type="genus" reg="Xylodon">X.</tp:taxon-name-part><tp:taxon-name-part taxon-name-part-type="species" reg="lanatus">lanatus</tp:taxon-name-part></tp:taxon-name></italic> (CFMR HHB-8925, holotype). Scale bars: 1 mm.</p></caption><graphic xmlns:xlink="http://www.w3.org/1999/xlink" xlink:href="mycokeys-47-097-g003.jpg" position="float" orientation="portrait" xlink:type="simple" id="oo_268139.jpg"/></fig></tp:treatment-sec><tp:treatment-sec sec-type="distribution" id="SECID0EKZCI"><title>Distribution and ecology.</title><p>The species is known from Taiwan and Nepal. It grows on dead wood of angiosperms, with a preference for small branches and twigs.</p></tp:treatment-sec><tp:treatment-sec sec-type="etymology" id="SECID0EPZCI"><title>Etymology.</title><p>from Latin <italic><tp:taxon-name><tp:taxon-name-part taxon-name-part-type="genus" reg="Xylodon"/><tp:taxon-name-part taxon-name-part-type="species" reg="exilis">exilis</tp:taxon-name-part></tp:taxon-name></italic> – thin, fine, refers to the small and narrow aculei.</p><fig id="F4" position="float" orientation="portrait"><label>Figure 4.</label><caption><p>Micromorphology of <italic><tp:taxon-name><tp:taxon-name-part taxon-name-part-type="genus" reg="Xylodon">Xylodon</tp:taxon-name-part><tp:taxon-name-part taxon-name-part-type="species" reg="exilis">exilis</tp:taxon-name-part></tp:taxon-name></italic> (TUB-FO 42565, holotype): <bold>A, B</bold> vertical sections through basidioma <bold>C</bold> subicular hyphae <bold>D</bold> portion of hymenium and subhymenium <bold>E</bold> projecting aculeal hyphae in <abbrev xmlns:xlink="http://www.w3.org/1999/xlink" xlink:title="Melzer’s reagent" id="ABBRID0E11CI" xlink:type="simple">Mz</abbrev><bold>F</bold> projecting aculeal hyphae in 3% <abbrev xmlns:xlink="http://www.w3.org/1999/xlink" xlink:title="3% potassium hydroxide" id="ABBRID0EA2CI" xlink:type="simple">KOH</abbrev><bold>G</bold> capitate cystidia <bold>H</bold> basidioles <bold>J</bold> basidia <bold>K</bold> basidiospores. Scale bars: 100 μm (<bold>A</bold>); 20 μm (<bold>B</bold>); 10 μm (<bold>C–J</bold>); 5 μm (<bold>K</bold>).</p></caption><graphic xmlns:xlink="http://www.w3.org/1999/xlink" xlink:href="mycokeys-47-097-g004.jpg" position="float" orientation="portrait" xlink:type="simple" id="oo_268140.jpg"/></fig></tp:treatment-sec><tp:treatment-sec sec-type="material" id="SECID0EZ2CI"><title>Additional specimens examined.</title><p>TAIWAN, Nantou Co., west from Sun-Moon Lake, near Hua Lien, on dead wood, leg. E. Langer, G. Langer, F. Oberwinkler, 26 Mar 1989 (TUB-FO 40734; dupl. in KAS); south from Sun-Moon Lake, near Hua Lien, on fallen angiosperm twig, leg. E. Langer, G. Langer, F. Oberwinkler, 9 Jul 1990 (TUB-FO 42450; dupl. in KAS and MSK); Taichung Co., Shinshe, on fallen angiosperm twig, leg. E. Yurchenko, 2 Apr 2011 (MSK-F 12912); ibid., on fallen liana stem, leg. E. Yurchenko, 2 Apr 2011 (MSK-F 12913); ibid., on fallen angiosperm twig, leg. E. Yurchenko, 5 Jun 2011 (MSK-F 12914); Taipei Co., Wulai, Neidong Recreation Area, on fallen angiosperm twig, leg. E. Yurchenko, 23 Jun 2011 (MSK-F 7381; dupl. in KAS and LE); Miaoli Co., Sanyi, on fallen angiosperm branch, leg. E. Yurchenko, 3 Jul 2011 (MSK-F 7431); ibid., on fallen angiosperm branch, leg. E. Yurchenko, 19 Jul 2011 (MSK-F 7430). NEPAL: Gandaki Prov., Kuldi, Anapurna Trek, leg. L. Ryvarden, 7 Nov 1979 (O-LR 18918/B, dupl. in KAS).</p></tp:treatment-sec><tp:treatment-sec sec-type="remarks" id="SECID0E52CI"><title>Remarks.</title><p>The species concept of <italic><tp:taxon-name><tp:taxon-name-part taxon-name-part-type="genus" reg="Xylodon">X.</tp:taxon-name-part><tp:taxon-name-part taxon-name-part-type="species" reg="lanatus">lanatus</tp:taxon-name-part></tp:taxon-name></italic> is revised and restricted to specimens with a well-developed woolly subiculum. The distinctive characters of <italic><tp:taxon-name><tp:taxon-name-part taxon-name-part-type="genus" reg="Xylodon">X.</tp:taxon-name-part><tp:taxon-name-part taxon-name-part-type="species" reg="exilis">exilis</tp:taxon-name-part></tp:taxon-name></italic> are the minutely odontioid basidiomata with peg-like aculei composed of flexuous, encrusted, septate projecting hyphae that are constricted at the septa, embedded capitate cystidia and narrowly ellipsoid spores with slightly thickened walls. Earlier specimens of <italic><tp:taxon-name><tp:taxon-name-part taxon-name-part-type="genus" reg="Xylodon">X.</tp:taxon-name-part><tp:taxon-name-part taxon-name-part-type="species" reg="exilis">exilis</tp:taxon-name-part></tp:taxon-name></italic> from Taiwan (e.g. <xref ref-type="bibr" rid="B42">Langer 1994</xref>, p. 143 for illustration) and Nepal (<xref ref-type="bibr" rid="B29">Hjortstam and Ryvarden 1984</xref>) were originally identified as <italic><tp:taxon-name><tp:taxon-name-part taxon-name-part-type="genus" reg="Xylodon">X.</tp:taxon-name-part><tp:taxon-name-part taxon-name-part-type="species" reg="lanatus">lanatus</tp:taxon-name-part></tp:taxon-name></italic>. Hyphae and spores of this species were also depicted by <xref ref-type="bibr" rid="B73">Yurchenko et al. (2013)</xref> under the name <italic><tp:taxon-name><tp:taxon-name-part taxon-name-part-type="genus" reg="Xylodon">X.</tp:taxon-name-part><tp:taxon-name-part taxon-name-part-type="species" reg="lanatus">lanatus</tp:taxon-name-part></tp:taxon-name></italic>. These two species and other morphologically similar taxa are compared in the Discussion section below; a key is also presented.</p></tp:treatment-sec><ref-list><ref id="B42"><mixed-citation xmlns:xlink="http://www.w3.org/1999/xlink" xlink:type="simple"><person-group><name name-style="western"><surname>Langer</surname><given-names>E</given-names></name></person-group> (<year>1994</year>) Die Gattung <italic><tp:taxon-name><tp:taxon-name-part taxon-name-part-type="genus">Hyphodontia</tp:taxon-name-part></tp:taxon-name></italic> John Eriksson. Bibliotheca Mycologica 154, J. Cramer, Berlin, Stuttgart, 1–298.</mixed-citation></ref><ref id="B29"><mixed-citation xmlns:xlink="http://www.w3.org/1999/xlink" xlink:type="simple"><person-group><name name-style="western"><surname>Hjortstam</surname><given-names>K</given-names></name><name name-style="western"><surname>Ryvarden</surname><given-names>L</given-names></name></person-group> (<year>1984</year>) <article-title>Some new and noteworthy <tp:taxon-name><tp:taxon-name-part taxon-name-part-type="class">Basidiomycetes</tp:taxon-name-part></tp:taxon-name> (<tp:taxon-name><tp:taxon-name-part taxon-name-part-type="order">Aphyllophorales</tp:taxon-name-part></tp:taxon-name>) from Nepal.</article-title><source>Mycotaxon</source><volume>20</volume>(<issue>1</issue>): <fpage>133</fpage>–<lpage>151</lpage>.</mixed-citation></ref><ref id="B73"><mixed-citation xmlns:xlink="http://www.w3.org/1999/xlink" xlink:type="simple"><person-group><name name-style="western"><surname>Yurchenko</surname><given-names>E</given-names></name><name name-style="western"><surname>Xiong</surname><given-names>HX</given-names></name><name name-style="western"><surname>Wu</surname><given-names>SH</given-names></name></person-group> (<year>2013</year>) <article-title>Four new species of <italic><tp:taxon-name><tp:taxon-name-part taxon-name-part-type="genus">Hyphodontia</tp:taxon-name-part></tp:taxon-name></italic> (<italic><tp:taxon-name><tp:taxon-name-part taxon-name-part-type="genus">Xylodon</tp:taxon-name-part></tp:taxon-name></italic> ss. Hjortstam &amp; Ryvarden, <tp:taxon-name><tp:taxon-name-part taxon-name-part-type="phylum">Basidiomycota</tp:taxon-name-part></tp:taxon-name>) from Taiwan.</article-title><source>Nova Hedwigia</source><volume>96</volume>(<issue>3–4</issue>): <fpage>545</fpage>–<lpage>558</lpage>. <ext-link xlink:type="simple" ext-link-type="doi" xlink:href="10.1127/0029-5035/2013/0092">https://doi.org/10.1127/0029-5035/2013/0092</ext-link></mixed-citation></ref></ref-list></tp:taxon-treatment>
