# Supplementary material for: Phylogenetic and morphological studies in Xylodon (Hymenochaetales, Basidiomycota) with the addition of four new species
Source: MycoKeys. 2019 Feb 28;47:97–137. doi: 10.3897/mycokeys.47.31130 (PMC6405736; doi:10.3897/mycokeys.47.31130)
Supplement: XML Treatment for Xylodon filicinus [file mycokeys.47.31130-treatment2.xml]

<!DOCTYPE tp:taxon-treatment
  PUBLIC "-//TaxonX//DTD Taxonomic Treatment Publishing DTD v0 20100105//EN" "tax-treatment-NSO.dtd">
<tp:taxon-treatment xmlns:tp="http://www.plazi.org/taxpub"><tp:treatment-meta><kwd-group><label>Taxon classification</label><kwd><named-content xmlns:xlink="http://www.w3.org/1999/xlink" content-type="kingdom">Fungi</named-content></kwd><kwd><named-content xmlns:xlink="http://www.w3.org/1999/xlink" content-type="order">Hymenochaetales</named-content></kwd><kwd><named-content xmlns:xlink="http://www.w3.org/1999/xlink" content-type="family">Schizoporaceae</named-content></kwd></kwd-group><mixed-citation publication-type="journal"><person-group><name><surname>Riebesehl</surname><given-names>Janett</given-names></name><name><surname>Yurchenko</surname><given-names>Eugene</given-names></name><name><surname>Nakasone</surname><given-names>Karen K.</given-names></name><name><surname>Langer</surname><given-names>Ewald</given-names></name></person-group><article-title>Phylogenetic and morphological studies in <italic><tp:taxon-name><tp:taxon-name-part taxon-name-part-type="genus" reg="Xylodon">Xylodon</tp:taxon-name-part></tp:taxon-name></italic> (<tp:taxon-name><tp:taxon-name-part taxon-name-part-type="order">Hymenochaetales</tp:taxon-name-part></tp:taxon-name>, <tp:taxon-name><tp:taxon-name-part taxon-name-part-type="phylum">Basidiomycota</tp:taxon-name-part></tp:taxon-name>) with the addition of four new species</article-title><source>MycoKeys</source><day>28</day><month>2</month><year>2019</year><volume>47</volume><fpage>97</fpage><lpage>137</lpage><pub-id pub-id-type="doi">10.3897/mycokeys.47.31130</pub-id></mixed-citation></tp:treatment-meta><tp:nomenclature><tp:taxon-name>
              <tp:taxon-name-part taxon-name-part-type="genus" reg="Xylodon">Xylodon</tp:taxon-name-part>
              <tp:taxon-name-part taxon-name-part-type="species" reg="filicinus">filicinus</tp:taxon-name-part>
              <object-id xmlns:xlink="http://www.w3.org/1999/xlink" content-type="mycobank" xlink:type="simple">MB827463</object-id>
            </tp:taxon-name><tp:taxon-authority>Yurchenko &amp; Riebesehl</tp:taxon-authority><tp:taxon-status xmlns:xlink="http://www.w3.org/1999/xlink" xlink:type="simple">sp. nov.</tp:taxon-status><xref ref-type="fig" rid="F3">Figs 3b</xref><xref ref-type="fig" rid="F5">, 5</xref></tp:nomenclature><tp:treatment-sec sec-type="Holotype" id="SECID0EY6CI"><title>Holotype.</title><p>TAIWAN, Nantou Co., Xitou (Shitou) Forest Recreation Area, W slope of Phoenix Mt. Range, 1470 m a.s.l., <named-content xmlns:xlink="http://www.w3.org/1999/xlink" content-type="dwc:verbatimCoordinates" xlink:type="simple"><named-content content-type="geo-json" specific-use="{&#34;type&#34;:&#34;Point&#34;,&#34;coordinates&#34;:[120.800000,23.666667]}" id="NCID0EBADI" xlink:type="simple">23°40'N, 120°48'E</named-content></named-content>, old-growth sparse broadleaf forest, on dead detached rachis of <italic><tp:taxon-name><tp:taxon-name-part taxon-name-part-type="genus" reg="Cyathea">Cyathea</tp:taxon-name-part></tp:taxon-name></italic> sp., leg. E. Yurchenko, 31 Jul 2011 (field No. 38; MSK-F 12869; isotype in KAS).</p></tp:treatment-sec><tp:treatment-sec sec-type="description" id="SECID0ENADI"><title>Description.</title><p>Basidiomata effused, white, 2–4 cm in extent, farinaceous or pruinose, very loose or discontinuous, odontioid, 30–55 μm thick between aculei. Margin thinning out. Aculei conical or subcylindrical, 40–80 μm long, 15–45 μm diam., peg-like, of loose texture, 8–14/mm. Hyphal system monomitic, hyphae colourless, clamped at all septa. Subicular hyphae in a loose tissue, rarely branched, 2–3 μm diam., thin- or slightly thick-walled, loosely encrusted, under the subhymenium with inflations 5–6.5 μm wide. The largest crystals in subiculum 6–8 μm across, aggregated in clusters 15–18 μm diam. Subhymenial hyphae moderately branched, partly short-celled and slightly inflated, 2–3.5(–4) μm diam., lightly encrusted. Projecting hyphae in aculei richly encrusted, 20–45 × 5–7 μm in encrusted part, with clamped and simple septa, basally thick-walled, then becoming thin-walled, obtuse, sometimes subacute at apex. Cystidia in hymenium thin-walled, lightly encrusted, of three types: (1) subcylindrical, often slightly tapered to apex, numerous, 20–35 × 4.5–5.5 μm; (2) capitate, rare, 26–32 μm long, 3–5 μm wide at base, 2.5–3 μm wide at apex; (3) hyphoid to narrowly ventricose, about 30 × 4.5 μm. Basidioles ellipsoid, ovoid, clavate, 7.5–18 × 4.5–7.5 μm, more or less encrusted. Basidia utriform, (14–)16–20 × (3.5–)4.5–5.5 μm, thin-walled, smooth or sparsely encrusted, with four sterigmata 2–6.5 × 1–1.5 μm. Spores globose to subglobose, 4–5(–5.5) × (3.7–)4–4.5 μm, holotype L = 4.7 µm, W = 4.1 µm, Q = 1.1–1.2, thin-walled, often with one large oil-like globule, negative in <abbrev xmlns:xlink="http://www.w3.org/1999/xlink" xlink:title="Melzer’s reagent" id="ABBRID0ETADI" xlink:type="simple">Mz</abbrev>, weakly cyanophilous, with minute apiculus.</p><fig id="F5" position="float" orientation="portrait"><label>Figure 5.</label><caption><p>Micromorphology of <italic><tp:taxon-name><tp:taxon-name-part taxon-name-part-type="genus" reg="Xylodon">Xylodon</tp:taxon-name-part><tp:taxon-name-part taxon-name-part-type="species" reg="filicinus">filicinus</tp:taxon-name-part></tp:taxon-name></italic> (MSK-F 12369, holotype): <bold>A</bold> vertical section through basidioma <bold>B</bold> subicular hyphae <bold>C</bold> inflations on hyphae in lower subhymenium <bold>D</bold> crystals from subiculum <bold>E</bold> portions of hymenium and subhymenium <bold>F</bold> bundle of encrusted projecting hyphae <bold>G</bold> separate projecting hyphae <bold>H</bold> subcylindrical cystidia <bold>J</bold> capitate cystidia <bold>K</bold> hyphoid cystidium <bold>L</bold> basidioles <bold>M</bold> basidia <bold>N</bold> basidiospores. Scale bars: 100 μm (<bold>A</bold>); 10 μm (<bold>B–M</bold>); 5 μm (<bold>N</bold>).</p></caption><graphic xmlns:xlink="http://www.w3.org/1999/xlink" xlink:href="mycokeys-47-097-g005.jpg" position="float" orientation="portrait" xlink:type="simple" id="oo_268141.jpg"/></fig></tp:treatment-sec><tp:treatment-sec sec-type="distribution" id="SECID0EPCDI"><title>Distribution and ecology.</title><p>From the lower mountainous belt in Taiwan, on dead fern rachises.</p></tp:treatment-sec><tp:treatment-sec sec-type="etymology" id="SECID0EUCDI"><title>Etymology.</title><p>from Latin <italic>filix</italic> ‒ fern, refers to the occurrence on dead fern rachises.</p><p><italic>Additional specimen examined</italic>. TAIWAN, the same locality and the same substrate as holotype, leg. E. Yurchenko, 31 Jul 2011 (field No. 18; MSK-F 12870; dup. in KAS).</p></tp:treatment-sec><tp:treatment-sec sec-type="remarks" id="SECID0EADDI"><title>Remarks.</title><p>The distinctive features of this species are the pruinose, minutely odontioid basidiomata, fascicles of richly encrusted projecting hyphae in aculei and the three types of cystidia. <italic><tp:taxon-name><tp:taxon-name-part taxon-name-part-type="genus" reg="Xylodon">Xylodon</tp:taxon-name-part><tp:taxon-name-part taxon-name-part-type="species" reg="filicinus">filicinus</tp:taxon-name-part></tp:taxon-name></italic> is morphologically similar to <italic><tp:taxon-name><tp:taxon-name-part taxon-name-part-type="genus" reg="Xylodon">X.</tp:taxon-name-part><tp:taxon-name-part taxon-name-part-type="species" reg="hyphodontinus">hyphodontinus</tp:taxon-name-part></tp:taxon-name></italic>, which differs in having projecting hyphae in the aculei that are straighter with more septa, a denser subhymenium composed of short-celled hyphae, short, ventricose cystidioles and spore walls that are slightly thickened at maturity (see Fig. <xref ref-type="fig" rid="F6">6</xref>).</p><fig id="F6" position="float" orientation="portrait"><label>Figure 6.</label><caption><p>Micromorphology of <italic><tp:taxon-name><tp:taxon-name-part taxon-name-part-type="genus" reg="Xylodon">Xylodon</tp:taxon-name-part><tp:taxon-name-part taxon-name-part-type="species" reg="hyphodontinus">hyphodontinus</tp:taxon-name-part></tp:taxon-name></italic>. LIP GG-MAR 15-127: <bold>A</bold> vertical section through basidioma <bold>B</bold> subicular hyphae <bold>C</bold> excerpt of tramal hyphae to hymenium and projecting hyphae <bold>D</bold> bundle of encrusted aculeal hyphae <bold>E</bold> encrustation on projecting hypha in water <bold>F</bold> encrustation on projecting hyphae in 3% <abbrev xmlns:xlink="http://www.w3.org/1999/xlink" xlink:title="3% potassium hydroxide" id="ABBRID0E6EDI" xlink:type="simple">KOH</abbrev><bold>G</bold> naked projecting hyphal end <bold>H</bold> variously shaped hyphal ends <bold>J</bold> capitate cystidia <bold>K</bold> portion of hymenium and subhymenium <bold>L</bold> basidioles and cystidioles <bold>M</bold> basidiospores. LIP GG-MAR 12-238: <bold>N</bold> basidia. Scale bars: 100 μm (<bold>A</bold>); 10 μm (<bold>B–L, N</bold>); 5 μm (<bold>M</bold>).</p></caption><graphic xmlns:xlink="http://www.w3.org/1999/xlink" xlink:href="mycokeys-47-097-g006.jpg" position="float" orientation="portrait" xlink:type="simple" id="oo_268142.jpg"/></fig></tp:treatment-sec><tp:treatment-sec><!--Section generated to contain objects referenced in tp:taxon-treatment.--><fig id="F3" position="float" orientation="portrait"><label>Figure 3.</label><caption><p>Basidiomata of <italic><tp:taxon-name><tp:taxon-name-part taxon-name-part-type="genus" reg="Xylodon">Xylodon</tp:taxon-name-part></tp:taxon-name></italic> spp. <bold>A</bold><italic><tp:taxon-name><tp:taxon-name-part taxon-name-part-type="genus" reg="Xylodon">X.</tp:taxon-name-part><tp:taxon-name-part taxon-name-part-type="species" reg="exilis">exilis</tp:taxon-name-part></tp:taxon-name></italic> (TUB-FO 42565, holotype) <bold>B</bold><italic><tp:taxon-name><tp:taxon-name-part taxon-name-part-type="genus" reg="Xylodon">X.</tp:taxon-name-part><tp:taxon-name-part taxon-name-part-type="species" reg="filicinus">filicinus</tp:taxon-name-part></tp:taxon-name></italic> (MSK-F 12369, holotype) <bold>C</bold><italic><tp:taxon-name><tp:taxon-name-part taxon-name-part-type="genus" reg="Xylodon">X.</tp:taxon-name-part><tp:taxon-name-part taxon-name-part-type="species" reg="follis">follis</tp:taxon-name-part></tp:taxon-name></italic> (FR-0249814, holotype) <bold>D</bold><italic><tp:taxon-name><tp:taxon-name-part taxon-name-part-type="genus" reg="Xylodon">X.</tp:taxon-name-part><tp:taxon-name-part taxon-name-part-type="species" reg="pseudolanatus">pseudolanatus</tp:taxon-name-part></tp:taxon-name></italic> (FP-150922, holotype) <bold>E</bold><italic><tp:taxon-name><tp:taxon-name-part taxon-name-part-type="genus" reg="Xylodon">X.</tp:taxon-name-part><tp:taxon-name-part taxon-name-part-type="species" reg="pseudolanatus">pseudolanatus</tp:taxon-name-part></tp:taxon-name></italic> (HHB-6925, paratype) <bold>F</bold><italic><tp:taxon-name><tp:taxon-name-part taxon-name-part-type="genus" reg="Xylodon">X.</tp:taxon-name-part><tp:taxon-name-part taxon-name-part-type="species" reg="vesiculosus">vesiculosus</tp:taxon-name-part></tp:taxon-name></italic> (PDD-18112, isotype) <bold>G</bold><italic><tp:taxon-name><tp:taxon-name-part taxon-name-part-type="genus" reg="Xylodon">X.</tp:taxon-name-part><tp:taxon-name-part taxon-name-part-type="species" reg="lanatus">lanatus</tp:taxon-name-part></tp:taxon-name></italic> (CFMR HHB-8925, holotype). Scale bars: 1 mm.</p></caption><graphic xmlns:xlink="http://www.w3.org/1999/xlink" xlink:href="mycokeys-47-097-g003.jpg" position="float" orientation="portrait" xlink:type="simple" id="oo_268139.jpg"/></fig></tp:treatment-sec></tp:taxon-treatment>
