# Supplementary material for: Phylogenetic and morphological studies in Xylodon (Hymenochaetales, Basidiomycota) with the addition of four new species
Source: MycoKeys. 2019 Feb 28;47:97–137. doi: 10.3897/mycokeys.47.31130 (PMC6405736; doi:10.3897/mycokeys.47.31130)
Supplement: XML Treatment for Xylodon follis [file mycokeys.47.31130-treatment3.xml]

<!DOCTYPE tp:taxon-treatment
  PUBLIC "-//TaxonX//DTD Taxonomic Treatment Publishing DTD v0 20100105//EN" "tax-treatment-NSO.dtd">
<tp:taxon-treatment xmlns:tp="http://www.plazi.org/taxpub"><tp:treatment-meta><kwd-group><label>Taxon classification</label><kwd><named-content xmlns:xlink="http://www.w3.org/1999/xlink" content-type="kingdom">Fungi</named-content></kwd><kwd><named-content xmlns:xlink="http://www.w3.org/1999/xlink" content-type="order">Hymenochaetales</named-content></kwd><kwd><named-content xmlns:xlink="http://www.w3.org/1999/xlink" content-type="family">Schizoporaceae</named-content></kwd></kwd-group><mixed-citation publication-type="journal"><person-group><name><surname>Riebesehl</surname><given-names>Janett</given-names></name><name><surname>Yurchenko</surname><given-names>Eugene</given-names></name><name><surname>Nakasone</surname><given-names>Karen K.</given-names></name><name><surname>Langer</surname><given-names>Ewald</given-names></name></person-group><article-title>Phylogenetic and morphological studies in <italic><tp:taxon-name><tp:taxon-name-part taxon-name-part-type="genus" reg="Xylodon">Xylodon</tp:taxon-name-part></tp:taxon-name></italic> (<tp:taxon-name><tp:taxon-name-part taxon-name-part-type="order">Hymenochaetales</tp:taxon-name-part></tp:taxon-name>, <tp:taxon-name><tp:taxon-name-part taxon-name-part-type="phylum">Basidiomycota</tp:taxon-name-part></tp:taxon-name>) with the addition of four new species</article-title><source>MycoKeys</source><day>28</day><month>2</month><year>2019</year><volume>47</volume><fpage>97</fpage><lpage>137</lpage><pub-id pub-id-type="doi">10.3897/mycokeys.47.31130</pub-id></mixed-citation></tp:treatment-meta><tp:nomenclature><tp:taxon-name>
              <tp:taxon-name-part taxon-name-part-type="genus" reg="Xylodon">Xylodon</tp:taxon-name-part>
              <tp:taxon-name-part taxon-name-part-type="species" reg="follis">follis</tp:taxon-name-part>
              <object-id xmlns:xlink="http://www.w3.org/1999/xlink" content-type="mycobank" xlink:type="simple">MB827464</object-id>
            </tp:taxon-name><tp:taxon-authority>Riebesehl, Yurchenko &amp; Langer</tp:taxon-authority><tp:taxon-status xmlns:xlink="http://www.w3.org/1999/xlink" xlink:type="simple">sp. nov.</tp:taxon-status><xref ref-type="fig" rid="F3">Figs 3c</xref><xref ref-type="fig" rid="F7">, 7</xref></tp:nomenclature><tp:treatment-sec sec-type="Holotype" id="SECID0ENHDI"><title>Holotype.</title><p>REUNION, Forêt Notre Dame de la Paix, Sentier botanique, <named-content xmlns:xlink="http://www.w3.org/1999/xlink" content-type="dwc:verbatimCoordinates" xlink:type="simple"><named-content content-type="geo-json" specific-use="{&#34;type&#34;:&#34;Point&#34;,&#34;coordinates&#34;:[55.601667,-21.263333]}" id="NCID0EWHDI" xlink:type="simple">21°15.8'S, 55°36.1'E</named-content></named-content>, 1720 m a.s.l., on angiosperm wood, leg. J. Riebesehl, M. Schröder, M.M. Striegel, 12 Mar 2015 (FR-0249814; isotypes in KAS (as L1040) and MSK).</p></tp:treatment-sec><tp:treatment-sec sec-type="description" id="SECID0E2HDI"><title>Description.</title><p>Basidiomata effused, cream-coloured, about 1–5 cm in extent, soft-membranaceous, continuous, finely aculeate, between aculei 50–200 μm thick; aculei narrowly conical or nearly cylindrical, 80–170 × 20–40(–60) μm, 10–12/mm, fragile, slightly fimbriate at apices, sterile. Margin abrupt. Hyphal system monomitic; hyphae clamped and simple septate, colourless, (1–)2–3.5 μm diam. Subiculum little differentiated, composed of thin- to slightly thick-walled hyphae. Hyphae in aculeal trama mostly parallel, thin- to thick-walled (walls up to 1 μm thick), projecting through aculeal apices and loosely encrusted with crystals about 1–3 μm long in <abbrev xmlns:xlink="http://www.w3.org/1999/xlink" xlink:title="3% potassium hydroxide" id="ABBRID0EBIDI" xlink:type="simple">KOH</abbrev>. Subhymenium thickening; subhymenial hyphae moderately branched, thin-walled, smooth. Capitate cystidia numerous, projecting and immersed, in subhymenium, hymenium and aculei, 17–30(–40) × 4.5–9 μm, with 1–2 adventitious septa in stalk, apical cap encased with resinous encrustation 6–12 μm wide, easily dissolving in <abbrev xmlns:xlink="http://www.w3.org/1999/xlink" xlink:title="3% potassium hydroxide" id="ABBRID0EFIDI" xlink:type="simple">KOH</abbrev> and <abbrev xmlns:xlink="http://www.w3.org/1999/xlink" xlink:title="Melzer’s reagent" id="ABBRID0EJIDI" xlink:type="simple">Mz</abbrev>, unchanged in <abbrev xmlns:xlink="http://www.w3.org/1999/xlink" xlink:title="Cotton Blue-Lactophenol solution" id="ABBRID0ENIDI" xlink:type="simple">CBL</abbrev>. Hyphidial elements common in hymenium, 17–27 × 2.3–3.2 μm. Basidioles pyriform or ellipsoid, 17–28 × 8–12 μm, with granular contents, smooth or slightly encrusted. Basidia utriform or suburniform, thin-walled, smooth, 32–37 × 9–10 μm, with 4 sterigmata 4–6.5 × 1.3–2.3 μm. Spores globose to subglobose, colourless, with homogeneous or granular contents, smooth, inamyloid, indextrinoid, cyanophilous, thin-walled, (7.5–)8–9.5(–10) × 7–8.5 μm, holotype L = 8.6 μm, W = 7.6 μm, Q = 1.0–1.2, outer wall layer sometimes swelling in <abbrev xmlns:xlink="http://www.w3.org/1999/xlink" xlink:title="3% potassium hydroxide" id="ABBRID0ERIDI" xlink:type="simple">KOH</abbrev> and <abbrev xmlns:xlink="http://www.w3.org/1999/xlink" xlink:title="Cotton Blue-Lactophenol solution" id="ABBRID0EVIDI" xlink:type="simple">CBL</abbrev>, with rounded-triangular apiculus.</p><fig id="F7" position="float" orientation="portrait"><label>Figure 7.</label><caption><p>Micromorphology of <italic><tp:taxon-name><tp:taxon-name-part taxon-name-part-type="genus" reg="Xylodon">Xylodon</tp:taxon-name-part><tp:taxon-name-part taxon-name-part-type="species" reg="follis">follis</tp:taxon-name-part></tp:taxon-name></italic> (FR-0249814, holotype): <bold>A</bold> vertical section through basidioma <bold>B</bold> subicular hyphae <bold>C</bold> vertical section through aculeus <bold>D</bold> lower and apical part of aculeal hyphae with adventitious septa <bold>E</bold> encrusted aculeal hyphae in water <bold>F</bold> partially dissolved crystals on aculeal hyphae in 3% <abbrev xmlns:xlink="http://www.w3.org/1999/xlink" xlink:title="3% potassium hydroxide" id="ABBRID0EYJDI" xlink:type="simple">KOH</abbrev><bold>G</bold> capitate cystidia <bold>H</bold> portion of hymenium <bold>J</bold> vesicular basidiole <bold>K</bold> capitate encrusted cystidia and their detached resinous caps <bold>L</bold> basidia and basidiospores <bold>M</bold> basidiospores in 3% <abbrev xmlns:xlink="http://www.w3.org/1999/xlink" xlink:title="3% potassium hydroxide" id="ABBRID0EIKDI" xlink:type="simple">KOH</abbrev><bold>N</bold> basidiospores in water <bold>O</bold> basidiospores in <abbrev xmlns:xlink="http://www.w3.org/1999/xlink" xlink:title="Cotton Blue-Lactophenol solution" id="ABBRID0EQKDI" xlink:type="simple">CBL</abbrev>. Scale bars: 100 μm (<bold>A</bold>); 10 μm (<bold>B–N</bold>).</p></caption><graphic xmlns:xlink="http://www.w3.org/1999/xlink" xlink:href="mycokeys-47-097-g007.jpg" position="float" orientation="portrait" xlink:type="simple" id="oo_268143.jpg"/></fig></tp:treatment-sec><tp:treatment-sec sec-type="distribution" id="SECID0E4KDI"><title>Distribution and ecology.</title><p>The species is so far known from Réunion (Mascarene Archipelago) and inhabits dead wood.</p></tp:treatment-sec><tp:treatment-sec sec-type="etymology" id="SECID0ECLDI"><title>Etymology.</title><p>from Latin <italic><tp:taxon-name><tp:taxon-name-part taxon-name-part-type="genus" reg="Xylodon"/><tp:taxon-name-part taxon-name-part-type="species" reg="follis">follis</tp:taxon-name-part></tp:taxon-name></italic> ‒ bag or bubble, referring to shape of the spores, basidioles and capitate cystidia found in this species.</p><p><italic>Additional specimen examined</italic>. REUNION, Forêt de Bébour, 1328 m asl., leg. E. Langer, G. Langer, E. Hennen, 20 Mar 1998 (KAS-GEL 4951; dupl. in MSK).</p></tp:treatment-sec><tp:treatment-sec sec-type="remarks" id="SECID0EWLDI"><title>Remarks.</title><p>This taxon differs from other <italic><tp:taxon-name><tp:taxon-name-part taxon-name-part-type="genus" reg="Xylodon">Xylodon</tp:taxon-name-part></tp:taxon-name></italic> species by its unusually large basidia, large globose basidiospores with walls that swell in <abbrev xmlns:xlink="http://www.w3.org/1999/xlink" xlink:title="3% potassium hydroxide" id="ABBRID0EDMDI" xlink:type="simple">KOH</abbrev> and <abbrev xmlns:xlink="http://www.w3.org/1999/xlink" xlink:title="Cotton Blue-Lactophenol solution" id="ABBRID0EHMDI" xlink:type="simple">CBL</abbrev> and numerous simple septa as well as clamps on the hyphae. The swelling of spore walls was observed in some spores; spores were unaffected in water mounts. The hymenium has a granular appearance visible under 100× magnification because of the resinous cap developed on the capitate cystidia. The resinous caps are observed only in <abbrev xmlns:xlink="http://www.w3.org/1999/xlink" xlink:title="Cotton Blue-Lactophenol solution" id="ABBRID0ELMDI" xlink:type="simple">CBL</abbrev> and are easily detaching in squash preparations. Intermediate forms in morphology of hyphidia to capitate cystidia and of capitate cystidia to pyriform basidioles were frequently observed.</p></tp:treatment-sec><tp:treatment-sec><!--Section generated to contain objects referenced in tp:taxon-treatment.--><fig id="F3" position="float" orientation="portrait"><label>Figure 3.</label><caption><p>Basidiomata of <italic><tp:taxon-name><tp:taxon-name-part taxon-name-part-type="genus" reg="Xylodon">Xylodon</tp:taxon-name-part></tp:taxon-name></italic> spp. <bold>A</bold><italic><tp:taxon-name><tp:taxon-name-part taxon-name-part-type="genus" reg="Xylodon">X.</tp:taxon-name-part><tp:taxon-name-part taxon-name-part-type="species" reg="exilis">exilis</tp:taxon-name-part></tp:taxon-name></italic> (TUB-FO 42565, holotype) <bold>B</bold><italic><tp:taxon-name><tp:taxon-name-part taxon-name-part-type="genus" reg="Xylodon">X.</tp:taxon-name-part><tp:taxon-name-part taxon-name-part-type="species" reg="filicinus">filicinus</tp:taxon-name-part></tp:taxon-name></italic> (MSK-F 12369, holotype) <bold>C</bold><italic><tp:taxon-name><tp:taxon-name-part taxon-name-part-type="genus" reg="Xylodon">X.</tp:taxon-name-part><tp:taxon-name-part taxon-name-part-type="species" reg="follis">follis</tp:taxon-name-part></tp:taxon-name></italic> (FR-0249814, holotype) <bold>D</bold><italic><tp:taxon-name><tp:taxon-name-part taxon-name-part-type="genus" reg="Xylodon">X.</tp:taxon-name-part><tp:taxon-name-part taxon-name-part-type="species" reg="pseudolanatus">pseudolanatus</tp:taxon-name-part></tp:taxon-name></italic> (FP-150922, holotype) <bold>E</bold><italic><tp:taxon-name><tp:taxon-name-part taxon-name-part-type="genus" reg="Xylodon">X.</tp:taxon-name-part><tp:taxon-name-part taxon-name-part-type="species" reg="pseudolanatus">pseudolanatus</tp:taxon-name-part></tp:taxon-name></italic> (HHB-6925, paratype) <bold>F</bold><italic><tp:taxon-name><tp:taxon-name-part taxon-name-part-type="genus" reg="Xylodon">X.</tp:taxon-name-part><tp:taxon-name-part taxon-name-part-type="species" reg="vesiculosus">vesiculosus</tp:taxon-name-part></tp:taxon-name></italic> (PDD-18112, isotype) <bold>G</bold><italic><tp:taxon-name><tp:taxon-name-part taxon-name-part-type="genus" reg="Xylodon">X.</tp:taxon-name-part><tp:taxon-name-part taxon-name-part-type="species" reg="lanatus">lanatus</tp:taxon-name-part></tp:taxon-name></italic> (CFMR HHB-8925, holotype). Scale bars: 1 mm.</p></caption><graphic xmlns:xlink="http://www.w3.org/1999/xlink" xlink:href="mycokeys-47-097-g003.jpg" position="float" orientation="portrait" xlink:type="simple" id="oo_268139.jpg"/></fig></tp:treatment-sec></tp:taxon-treatment>
