# Supplementary material for: Phylogenetic and morphological studies in Xylodon (Hymenochaetales, Basidiomycota) with the addition of four new species
Source: MycoKeys. 2019 Feb 28;47:97–137. doi: 10.3897/mycokeys.47.31130 (PMC6405736; doi:10.3897/mycokeys.47.31130)
Supplement: XML Treatment for Xylodon pseudolanatus [file mycokeys.47.31130-treatment4.xml]

<!DOCTYPE tp:taxon-treatment
  PUBLIC "-//TaxonX//DTD Taxonomic Treatment Publishing DTD v0 20100105//EN" "tax-treatment-NSO.dtd">
<tp:taxon-treatment xmlns:tp="http://www.plazi.org/taxpub"><tp:treatment-meta><kwd-group><label>Taxon classification</label><kwd><named-content xmlns:xlink="http://www.w3.org/1999/xlink" content-type="kingdom">Fungi</named-content></kwd><kwd><named-content xmlns:xlink="http://www.w3.org/1999/xlink" content-type="order">Hymenochaetales</named-content></kwd><kwd><named-content xmlns:xlink="http://www.w3.org/1999/xlink" content-type="family">Schizoporaceae</named-content></kwd></kwd-group><mixed-citation publication-type="journal"><person-group><name><surname>Riebesehl</surname><given-names>Janett</given-names></name><name><surname>Yurchenko</surname><given-names>Eugene</given-names></name><name><surname>Nakasone</surname><given-names>Karen K.</given-names></name><name><surname>Langer</surname><given-names>Ewald</given-names></name></person-group><article-title>Phylogenetic and morphological studies in <italic><tp:taxon-name><tp:taxon-name-part taxon-name-part-type="genus" reg="Xylodon">Xylodon</tp:taxon-name-part></tp:taxon-name></italic> (<tp:taxon-name><tp:taxon-name-part taxon-name-part-type="order">Hymenochaetales</tp:taxon-name-part></tp:taxon-name>, <tp:taxon-name><tp:taxon-name-part taxon-name-part-type="phylum">Basidiomycota</tp:taxon-name-part></tp:taxon-name>) with the addition of four new species</article-title><source>MycoKeys</source><day>28</day><month>2</month><year>2019</year><volume>47</volume><fpage>97</fpage><lpage>137</lpage><pub-id pub-id-type="doi">10.3897/mycokeys.47.31130</pub-id></mixed-citation></tp:treatment-meta><tp:nomenclature><tp:taxon-name>
              <tp:taxon-name-part taxon-name-part-type="genus" reg="Xylodon">Xylodon</tp:taxon-name-part>
              <tp:taxon-name-part taxon-name-part-type="species" reg="pseudolanatus">pseudolanatus</tp:taxon-name-part>
              <object-id xmlns:xlink="http://www.w3.org/1999/xlink" content-type="mycobank" xlink:type="simple">MB827465</object-id>
            </tp:taxon-name><tp:taxon-authority>Nakasone, Yurchenko &amp; Riebesehl</tp:taxon-authority><tp:taxon-status xmlns:xlink="http://www.w3.org/1999/xlink" xlink:type="simple">sp. nov.</tp:taxon-status><xref ref-type="fig" rid="F3">Figs 3d</xref><xref ref-type="fig" rid="F8">, 8</xref></tp:nomenclature><tp:treatment-sec sec-type="Holotype" id="SECID0EAODI"><title>Holotype.</title><p>BELIZE: Cayo District, Mountain Pine Ridge, on corticated hardwood branch, leg. K.K. Nakasone, 24 Nov 2001 (CFMR FP-150922; isotypes in KAS and MSK; ex-type culture CFMR FP-150922-sp; ex-type <abbrev xmlns:xlink="http://www.w3.org/1999/xlink" xlink:title="internal transcribed spacer" id="ABBRID0EGODI" xlink:type="simple">ITS</abbrev> sequence MH880220; ex-type 28S sequence MH884909).</p></tp:treatment-sec><tp:treatment-sec sec-type="description" id="SECID0EKODI"><title>Description.</title><p>Basidiomata effused, membranaceous, cream-coloured, 1–6 cm in extent, odontioid with conical aculei 50–120 μm long and 25–65 μm diam. at base, 8–14 aculei/mm. Subiculum between aculei very loose, minutely porulose, 100–150 μm thick. Margin pale cream-coloured, abrupt or diffuse, up to 2 μm wide. Hyphal system monomitic, hyphae clamped at all primary septa, colourless. Subicular hyphae little branched, mostly thick-walled, 2.5–4 μm diam., smooth or scarcely encrusted. Subhymenial hyphae richly branched, thin-walled, 2–3.5(–4.5) μm diam., smooth or slightly encrusted. Aculei consisting mostly of projecting hyphae. Projecting hyphae moderately flexuous, (3–)3.5–5 μm diam., slightly thick-walled, loosely encrusted, clamped at septa. Capitate cystidial elements found mostly in subhymenium and subiculum, scattered to frequent, terminal or lateral, smooth, thin- to thick-walled, aseptate or with adventitious septa, (8–)15–30 × (4.5–)5–6.5(–8.5) μm. Basidioles clavate to subcylindrical, sometimes slightly tapering to apex, 7–22 × 4–5 μm. Basidia cylindrical, sometimes slightly constricted, 16–30 × 4–4.3 μm, thin-walled, smooth, with four sterigmata about 2.5 × 0.2 μm. Spores narrowly ellipsoid to oblong, 5–6(–6.3) × (2.5–)3–3.5 μm, holotype L = 5.5 μm, W = 3.2 μm, Q = 1.7, thin- or slightly thick-walled, colourless, smooth, with minute apiculus, inamyloid, indextrinoid, weakly cyanophilous.</p><fig id="F8" position="float" orientation="portrait"><label>Figure 8.</label><caption><p>Micromorphology of <italic><tp:taxon-name><tp:taxon-name-part taxon-name-part-type="genus" reg="Xylodon">Xylodon</tp:taxon-name-part><tp:taxon-name-part taxon-name-part-type="species" reg="pseudolanatus">pseudolanatus</tp:taxon-name-part></tp:taxon-name></italic>. CFMR: FP-150922 (holotype): <bold>A</bold> vertical section through basidioma <bold>B</bold> subicular hyphae <bold>C</bold> vertical section through aculeus <bold>D</bold> detail of subicular hyphae and hymenium <bold>E, F</bold> projecting aculeal hyphae in 3% <abbrev xmlns:xlink="http://www.w3.org/1999/xlink" xlink:title="3% potassium hydroxide" id="ABBRID0EMPDI" xlink:type="simple">KOH</abbrev><bold>G</bold> projecting aculeal hyphae in water <bold>H</bold> projecting aculeal hyphae in <abbrev xmlns:xlink="http://www.w3.org/1999/xlink" xlink:title="Melzer’s reagent" id="ABBRID0EUPDI" xlink:type="simple">Mz</abbrev><bold>J</bold> capitate cystidia in hymenium <bold>K</bold> basidioles <bold>L</bold> basidiospores. CFMR: HHB-6925: <bold>M</bold> capitate cystidia in subiculum <bold>N</bold> basidia. Scale bars: 100 μm (<bold>A</bold>); 10 μm (<bold>C–K, M, N</bold>); 5 μm (<bold>B, L</bold>).</p></caption><graphic xmlns:xlink="http://www.w3.org/1999/xlink" xlink:href="mycokeys-47-097-g008.jpg" position="float" orientation="portrait" xlink:type="simple" id="oo_268144.jpg"/></fig></tp:treatment-sec><tp:treatment-sec sec-type="distribution" id="SECID0ENQDI"><title>Distribution and ecology.</title><p>South-eastern USA and Central America, on dead wood of angiosperms.</p></tp:treatment-sec><tp:treatment-sec sec-type="etymology" id="SECID0ESQDI"><title>Etymology.</title><p>From Greek <italic>pseudo</italic>- – false, refers to its similarity to <italic><tp:taxon-name><tp:taxon-name-part taxon-name-part-type="genus" reg="Xylodon">X.</tp:taxon-name-part><tp:taxon-name-part taxon-name-part-type="species" reg="lanatus">lanatus</tp:taxon-name-part></tp:taxon-name></italic>.</p></tp:treatment-sec><tp:treatment-sec sec-type="material" id="SECID0EFRDI"><title>Additional specimens examined.</title><p>USA: Alabama, Escambia County, 3 miles east of Flomaton, on bark of <italic><tp:taxon-name><tp:taxon-name-part taxon-name-part-type="genus" reg="Taxodium">Taxodium</tp:taxon-name-part><tp:taxon-name-part taxon-name-part-type="species" reg="distichum">distichum</tp:taxon-name-part></tp:taxon-name></italic> (L.) Rich. (CFMR FP-103492), on bark of <italic><tp:taxon-name><tp:taxon-name-part taxon-name-part-type="genus" reg="Quercus">Quercus</tp:taxon-name-part></tp:taxon-name></italic> sp. (CFMR FP-103500), leg. A.S. Rhoades, 1 Nov 1952; Florida, Marion County, Okalawaha River, on dead inflorescence of <italic><tp:taxon-name><tp:taxon-name-part taxon-name-part-type="genus" reg="Sabal">Sabal</tp:taxon-name-part><tp:taxon-name-part taxon-name-part-type="species" reg="palmetto">palmetto</tp:taxon-name-part></tp:taxon-name></italic> (Walter) Lodd. ex Schult. &amp; Schult. f., leg. H.H. Burdsall, Jr., 3 Aug 1972 (CFMR HHB-6925; dupl. in KAS and MSK); Louisiana, Baton Rouge, on <italic><tp:taxon-name><tp:taxon-name-part taxon-name-part-type="genus" reg="Melia">Melia</tp:taxon-name-part><tp:taxon-name-part taxon-name-part-type="species" reg="azedarach">azedarach</tp:taxon-name-part></tp:taxon-name></italic> L., leg. C.J. Humphrey &amp; C.W. Edgerton, 29 Aug 1909 (CFMR FP-5519).</p></tp:treatment-sec><tp:treatment-sec sec-type="remarks" id="SECID0ETSDI"><title>Remarks.</title><p>The diagnostic features of this species are the minutely odontioid hymenophore, bundles of sparsely to moderately encrusted hyphae, projecting from aculeal apices, embedded capitate cystidia, cylindrical basidia and narrowly ellipsoid basidiospores. Some hymenial elements in this species are intermediate in morphology between basidioles, capitate cystidia and hyphal ends. <italic><tp:taxon-name><tp:taxon-name-part taxon-name-part-type="genus" reg="Xylodon">Xylodon</tp:taxon-name-part><tp:taxon-name-part taxon-name-part-type="species" reg="pseudolanatus">pseudolanatus</tp:taxon-name-part></tp:taxon-name></italic> can be distinguished from similar species in the key below (see Discussion).</p></tp:treatment-sec><tp:treatment-sec><!--Section generated to contain objects referenced in tp:taxon-treatment.--><fig id="F3" position="float" orientation="portrait"><label>Figure 3.</label><caption><p>Basidiomata of <italic><tp:taxon-name><tp:taxon-name-part taxon-name-part-type="genus" reg="Xylodon">Xylodon</tp:taxon-name-part></tp:taxon-name></italic> spp. <bold>A</bold><italic><tp:taxon-name><tp:taxon-name-part taxon-name-part-type="genus" reg="Xylodon">X.</tp:taxon-name-part><tp:taxon-name-part taxon-name-part-type="species" reg="exilis">exilis</tp:taxon-name-part></tp:taxon-name></italic> (TUB-FO 42565, holotype) <bold>B</bold><italic><tp:taxon-name><tp:taxon-name-part taxon-name-part-type="genus" reg="Xylodon">X.</tp:taxon-name-part><tp:taxon-name-part taxon-name-part-type="species" reg="filicinus">filicinus</tp:taxon-name-part></tp:taxon-name></italic> (MSK-F 12369, holotype) <bold>C</bold><italic><tp:taxon-name><tp:taxon-name-part taxon-name-part-type="genus" reg="Xylodon">X.</tp:taxon-name-part><tp:taxon-name-part taxon-name-part-type="species" reg="follis">follis</tp:taxon-name-part></tp:taxon-name></italic> (FR-0249814, holotype) <bold>D</bold><italic><tp:taxon-name><tp:taxon-name-part taxon-name-part-type="genus" reg="Xylodon">X.</tp:taxon-name-part><tp:taxon-name-part taxon-name-part-type="species" reg="pseudolanatus">pseudolanatus</tp:taxon-name-part></tp:taxon-name></italic> (FP-150922, holotype) <bold>E</bold><italic><tp:taxon-name><tp:taxon-name-part taxon-name-part-type="genus" reg="Xylodon">X.</tp:taxon-name-part><tp:taxon-name-part taxon-name-part-type="species" reg="pseudolanatus">pseudolanatus</tp:taxon-name-part></tp:taxon-name></italic> (HHB-6925, paratype) <bold>F</bold><italic><tp:taxon-name><tp:taxon-name-part taxon-name-part-type="genus" reg="Xylodon">X.</tp:taxon-name-part><tp:taxon-name-part taxon-name-part-type="species" reg="vesiculosus">vesiculosus</tp:taxon-name-part></tp:taxon-name></italic> (PDD-18112, isotype) <bold>G</bold><italic><tp:taxon-name><tp:taxon-name-part taxon-name-part-type="genus" reg="Xylodon">X.</tp:taxon-name-part><tp:taxon-name-part taxon-name-part-type="species" reg="lanatus">lanatus</tp:taxon-name-part></tp:taxon-name></italic> (CFMR HHB-8925, holotype). Scale bars: 1 mm.</p></caption><graphic xmlns:xlink="http://www.w3.org/1999/xlink" xlink:href="mycokeys-47-097-g003.jpg" position="float" orientation="portrait" xlink:type="simple" id="oo_268139.jpg"/></fig></tp:treatment-sec></tp:taxon-treatment>
