# Supplementary material for: Phylogenetic and morphological studies in Xylodon (Hymenochaetales, Basidiomycota) with the addition of four new species
Source: MycoKeys. 2019 Feb 28;47:97–137. doi: 10.3897/mycokeys.47.31130 (PMC6405736; doi:10.3897/mycokeys.47.31130)
Supplement: XML Treatment for Xylodon hyphodontinus [file mycokeys.47.31130-treatment5.xml]

<!DOCTYPE tp:taxon-treatment
  PUBLIC "-//TaxonX//DTD Taxonomic Treatment Publishing DTD v0 20100105//EN" "tax-treatment-NSO.dtd">
<tp:taxon-treatment xmlns:tp="http://www.plazi.org/taxpub"><tp:treatment-meta><kwd-group><label>Taxon classification</label><kwd><named-content xmlns:xlink="http://www.w3.org/1999/xlink" content-type="kingdom">Fungi</named-content></kwd><kwd><named-content xmlns:xlink="http://www.w3.org/1999/xlink" content-type="order">Hymenochaetales</named-content></kwd><kwd><named-content xmlns:xlink="http://www.w3.org/1999/xlink" content-type="family">Schizoporaceae</named-content></kwd></kwd-group><mixed-citation publication-type="journal"><person-group><name><surname>Riebesehl</surname><given-names>Janett</given-names></name><name><surname>Yurchenko</surname><given-names>Eugene</given-names></name><name><surname>Nakasone</surname><given-names>Karen K.</given-names></name><name><surname>Langer</surname><given-names>Ewald</given-names></name></person-group><article-title>Phylogenetic and morphological studies in <italic><tp:taxon-name><tp:taxon-name-part taxon-name-part-type="genus" reg="Xylodon">Xylodon</tp:taxon-name-part></tp:taxon-name></italic> (<tp:taxon-name><tp:taxon-name-part taxon-name-part-type="order">Hymenochaetales</tp:taxon-name-part></tp:taxon-name>, <tp:taxon-name><tp:taxon-name-part taxon-name-part-type="phylum">Basidiomycota</tp:taxon-name-part></tp:taxon-name>) with the addition of four new species</article-title><source>MycoKeys</source><day>28</day><month>2</month><year>2019</year><volume>47</volume><fpage>97</fpage><lpage>137</lpage><pub-id pub-id-type="doi">10.3897/mycokeys.47.31130</pub-id></mixed-citation></tp:treatment-meta><tp:nomenclature><tp:taxon-name>
              <tp:taxon-name-part taxon-name-part-type="genus" reg="Xylodon">Xylodon</tp:taxon-name-part>
              <tp:taxon-name-part taxon-name-part-type="species" reg="hyphodontinus">hyphodontinus</tp:taxon-name-part>
              <object-id xmlns:xlink="http://www.w3.org/1999/xlink" content-type="mycobank" xlink:type="simple">MB827758</object-id>
            </tp:taxon-name><tp:taxon-authority>(Hjortstam &amp; Ryvarden) Riebesehl, Yurchenko &amp; G.Gruhn</tp:taxon-authority><tp:taxon-status xmlns:xlink="http://www.w3.org/1999/xlink" xlink:type="simple">comb. nov.</tp:taxon-status><xref ref-type="fig" rid="F6">Fig. 6</xref><tp:nomenclature-citation-list><tp:nomenclature-citation><tp:taxon-name>
                  <tp:taxon-name-part taxon-name-part-type="genus" reg="Odontiopsis">Odontiopsis</tp:taxon-name-part>
                  <tp:taxon-name-part taxon-name-part-type="species" reg="hyphodontina">hyphodontina</tp:taxon-name-part>
                </tp:taxon-name><comment>Hjortstam &amp; Ryvarden, Mycotaxon 12(1): 180 (1980) (Basionym). Typus of <tp:taxon-name><tp:taxon-name-part taxon-name-part-type="genus" reg="Odontiopsis">O.</tp:taxon-name-part><tp:taxon-name-part taxon-name-part-type="species" reg="hyphodontina">hyphodontina</tp:taxon-name-part></tp:taxon-name>: TANZANIA, Morogoro Prov., Morogoro distr., Uluguri Mts., Morning Side Res. sta. ca. 5 km S of Morogoro, substrate unknown, leg. L. Ryvarden, 24–26 Feb 1973 (O L. Ryvarden 10949 – holotype).</comment></tp:nomenclature-citation><tp:nomenclature-citation><tp:taxon-name>
                  <tp:taxon-name-part taxon-name-part-type="genus" reg="Hydnum"/>
                  <tp:taxon-name-part taxon-name-part-type="species" reg="ambiguum"/>
                </tp:taxon-name><comment> = <tp:taxon-name><tp:taxon-name-part taxon-name-part-type="genus" reg="Hydnum">Hydnum</tp:taxon-name-part><tp:taxon-name-part taxon-name-part-type="species" reg="ambiguum">ambiguum</tp:taxon-name-part></tp:taxon-name> Berk. &amp; Broome, Journal of the Linnean Society, Botany 14(73): 60 (1873). Typus of <tp:taxon-name><tp:taxon-name-part taxon-name-part-type="genus" reg="Hydnum">H.</tp:taxon-name-part><tp:taxon-name-part taxon-name-part-type="species" reg="ambiguum">ambiguum</tp:taxon-name-part></tp:taxon-name>: SRI LANKA, Central Province, on dead wood (Berkeley No. 974 – holotype). </comment></tp:nomenclature-citation><tp:nomenclature-citation><tp:taxon-name>
                  <tp:taxon-name-part taxon-name-part-type="genus" reg="Odontiopsis"/>
                  <tp:taxon-name-part taxon-name-part-type="species" reg="ambigua"/>
                </tp:taxon-name><comment> = <tp:taxon-name><tp:taxon-name-part taxon-name-part-type="genus" reg="Odontiopsis">Odontiopsis</tp:taxon-name-part><tp:taxon-name-part taxon-name-part-type="species" reg="ambigua">ambigua</tp:taxon-name-part></tp:taxon-name> (Berk. &amp; Broome) Hjortstam, Mycotaxon 28(1): 35 (1987). </comment></tp:nomenclature-citation><tp:nomenclature-citation><tp:taxon-name>
                  <tp:taxon-name-part taxon-name-part-type="genus" reg="Pteridomyces"/>
                  <tp:taxon-name-part taxon-name-part-type="species" reg="sphaericosporus"/>
                </tp:taxon-name><comment> = <tp:taxon-name><tp:taxon-name-part taxon-name-part-type="genus" reg="Pteridomyces">Pteridomyces</tp:taxon-name-part><tp:taxon-name-part taxon-name-part-type="species" reg="sphaericosporus">sphaericosporus</tp:taxon-name-part></tp:taxon-name> Boidin, Lanq. &amp; Gilles, Mycotaxon 16(2): 490 (1983). </comment></tp:nomenclature-citation></tp:nomenclature-citation-list></tp:nomenclature><tp:treatment-sec sec-type="remarks" id="SECID0E1WDI"><title>Remarks.</title><p>This new combination is based on the phylogenetic analyses of the <abbrev xmlns:xlink="http://www.w3.org/1999/xlink" xlink:title="internal transcribed spacer" id="ABBRID0EAXDI" xlink:type="simple">ITS</abbrev> and 28S sequences as well as morphological study of specimens, including the holotype of <italic><tp:taxon-name><tp:taxon-name-part taxon-name-part-type="genus" reg="Odontiopsis">O.</tp:taxon-name-part><tp:taxon-name-part taxon-name-part-type="species" reg="hyphodontina">hyphodontina</tp:taxon-name-part></tp:taxon-name></italic>. Originally, the collections from Martinique and French Guyana were identified as <italic><tp:taxon-name><tp:taxon-name-part taxon-name-part-type="genus" reg="Odontiopsis">O.</tp:taxon-name-part><tp:taxon-name-part taxon-name-part-type="species" reg="ambigua">ambigua</tp:taxon-name-part></tp:taxon-name></italic>, but the molecular data clearly show that these collections are embedded in <italic><tp:taxon-name><tp:taxon-name-part taxon-name-part-type="genus" reg="Xylodon">Xylodon</tp:taxon-name-part></tp:taxon-name></italic> (Figs <xref ref-type="fig" rid="F1">1</xref>, <xref ref-type="fig" rid="F2">2</xref>). Although <italic><tp:taxon-name><tp:taxon-name-part taxon-name-part-type="genus" reg="Hydnum">H.</tp:taxon-name-part><tp:taxon-name-part taxon-name-part-type="species" reg="ambiguum">ambiguum</tp:taxon-name-part></tp:taxon-name></italic> is the oldest name for this taxon, it cannot be transferred to <italic><tp:taxon-name><tp:taxon-name-part taxon-name-part-type="genus" reg="Xylodon">Xylodon</tp:taxon-name-part></tp:taxon-name></italic> because the name is preoccupied by <italic><tp:taxon-name><tp:taxon-name-part taxon-name-part-type="genus" reg="Xylodon">X.</tp:taxon-name-part><tp:taxon-name-part taxon-name-part-type="species" reg="ambiguus">ambiguus</tp:taxon-name-part></tp:taxon-name></italic> (Peck) Kuntze (= <italic><tp:taxon-name><tp:taxon-name-part taxon-name-part-type="genus" reg="Veluticeps">Veluticeps</tp:taxon-name-part><tp:taxon-name-part taxon-name-part-type="species" reg="ambigua">ambigua</tp:taxon-name-part></tp:taxon-name></italic> (Peck) Hjortstam &amp; Telleria). <italic><tp:taxon-name><tp:taxon-name-part taxon-name-part-type="genus" reg="Odontiopsis">Odontiopsis</tp:taxon-name-part><tp:taxon-name-part taxon-name-part-type="species" reg="ambigua">ambigua</tp:taxon-name-part></tp:taxon-name></italic>, <italic><tp:taxon-name><tp:taxon-name-part taxon-name-part-type="genus" reg="Pteridomyces">P.</tp:taxon-name-part><tp:taxon-name-part taxon-name-part-type="species" reg="sphaericosporus">sphaericosporus</tp:taxon-name-part></tp:taxon-name></italic> and <italic><tp:taxon-name><tp:taxon-name-part taxon-name-part-type="genus" reg="Odontiopsis">O.</tp:taxon-name-part><tp:taxon-name-part taxon-name-part-type="species" reg="hyphodontina">hyphodontina</tp:taxon-name-part></tp:taxon-name></italic> were recognised as conspecific by <xref ref-type="bibr" rid="B25">Hjortstam (1987</xref>, <xref ref-type="bibr" rid="B26">1991</xref>). <italic><tp:taxon-name><tp:taxon-name-part taxon-name-part-type="genus" reg="Odontiopsis">Odontiopsis</tp:taxon-name-part><tp:taxon-name-part taxon-name-part-type="species" reg="hyphodontina">hyphodontina</tp:taxon-name-part></tp:taxon-name></italic> is the next oldest name and is chosen to represent this taxon. As <italic><tp:taxon-name><tp:taxon-name-part taxon-name-part-type="genus" reg="Odontiopsis">O.</tp:taxon-name-part><tp:taxon-name-part taxon-name-part-type="species" reg="hyphodontina">hyphodontina</tp:taxon-name-part></tp:taxon-name></italic> is also the type of <italic><tp:taxon-name><tp:taxon-name-part taxon-name-part-type="genus" reg="Odontiopsis">Odontiopsis</tp:taxon-name-part></tp:taxon-name></italic> Hjortstam &amp; Ryvarden, <italic><tp:taxon-name><tp:taxon-name-part taxon-name-part-type="genus" reg="Odontiopsis">Odontiopsis</tp:taxon-name-part></tp:taxon-name></italic> concomitantly becomes a synonym of <italic><tp:taxon-name><tp:taxon-name-part taxon-name-part-type="genus" reg="Xylodon">Xylodon</tp:taxon-name-part></tp:taxon-name></italic>.</p><p>The newly generated <abbrev xmlns:xlink="http://www.w3.org/1999/xlink" xlink:title="internal transcribed spacer" id="ABBRID0EH3DI" xlink:type="simple">ITS</abbrev> and 28S sequences of <italic><tp:taxon-name><tp:taxon-name-part taxon-name-part-type="genus" reg="Xylodon">X.</tp:taxon-name-part><tp:taxon-name-part taxon-name-part-type="species" reg="hyphodontinus">hyphodontinus</tp:taxon-name-part></tp:taxon-name></italic> hold comparable positions in a clade that includes three distinct lineages in both phylogenetic trees (Figs <xref ref-type="fig" rid="F1">1</xref>, <xref ref-type="fig" rid="F2">2</xref>). Specimens KAS-GEL9222 from Kenya and LIP GG-GUY13-044 from French Guyana each represent distinct lineages from the third lineage of LIP GG-MAR15-127 and LIP GG-MAR12-238 from Martinique. As species in <italic><tp:taxon-name><tp:taxon-name-part taxon-name-part-type="genus" reg="Hyphodontia">Hyphodontia</tp:taxon-name-part></tp:taxon-name></italic> s.l. can be readily distinguished with <abbrev xmlns:xlink="http://www.w3.org/1999/xlink" xlink:title="internal transcribed spacer" id="ABBRID0EF4DI" xlink:type="simple">ITS</abbrev> or 28S sequences, these three lineages should result in the recognition of three different species. However, we were not able to identify any definite morphological differences amongst the lineages in comparison with the holotype material from Tanzania. Cultures are not available for these specimens, thus intercompatibility tests are not possible. As a result, we decided to treat all three lineages as <italic><tp:taxon-name><tp:taxon-name-part taxon-name-part-type="genus" reg="Xylodon">X.</tp:taxon-name-part><tp:taxon-name-part taxon-name-part-type="species" reg="hyphodontinus">hyphodontinus</tp:taxon-name-part></tp:taxon-name></italic> at this time.</p></tp:treatment-sec><tp:treatment-sec><!--Section generated to contain objects referenced in tp:taxon-treatment.--><fig id="F6" position="float" orientation="portrait"><label>Figure 6.</label><caption><p>Micromorphology of <italic><tp:taxon-name><tp:taxon-name-part taxon-name-part-type="genus" reg="Xylodon">Xylodon</tp:taxon-name-part><tp:taxon-name-part taxon-name-part-type="species" reg="hyphodontinus">hyphodontinus</tp:taxon-name-part></tp:taxon-name></italic>. LIP GG-MAR 15-127: <bold>A</bold> vertical section through basidioma <bold>B</bold> subicular hyphae <bold>C</bold> excerpt of tramal hyphae to hymenium and projecting hyphae <bold>D</bold> bundle of encrusted aculeal hyphae <bold>E</bold> encrustation on projecting hypha in water <bold>F</bold> encrustation on projecting hyphae in 3% <abbrev xmlns:xlink="http://www.w3.org/1999/xlink" xlink:title="3% potassium hydroxide" id="ABBRID0E6EDI" xlink:type="simple">KOH</abbrev><bold>G</bold> naked projecting hyphal end <bold>H</bold> variously shaped hyphal ends <bold>J</bold> capitate cystidia <bold>K</bold> portion of hymenium and subhymenium <bold>L</bold> basidioles and cystidioles <bold>M</bold> basidiospores. LIP GG-MAR 12-238: <bold>N</bold> basidia. Scale bars: 100 μm (<bold>A</bold>); 10 μm (<bold>B–L, N</bold>); 5 μm (<bold>M</bold>).</p></caption><graphic xmlns:xlink="http://www.w3.org/1999/xlink" xlink:href="mycokeys-47-097-g006.jpg" position="float" orientation="portrait" xlink:type="simple" id="oo_268142.jpg"/></fig><fig id="F1" position="float" orientation="portrait"><label>Figure 1.</label><caption><p><abbrev xmlns:xlink="http://www.w3.org/1999/xlink" xlink:title="internal transcribed spacer" id="ABBRID0E3PAE" xlink:type="simple">ITS</abbrev>-based Minimum Evolution phylogram for <italic><tp:taxon-name><tp:taxon-name-part taxon-name-part-type="genus" reg="Xylodon">Xylodon</tp:taxon-name-part></tp:taxon-name></italic> and allied species. Bootstrap values &gt;50 are shown next to the branches. The second number, if present, represents posterior probabilities received from <abbrev xmlns:xlink="http://www.w3.org/1999/xlink" xlink:title="Bayesian inference" id="ABBRID0EHQAE" xlink:type="simple">BI</abbrev> analysis. Scale bar indicates estimated number of substitutions per site. Sequences generated in this study are shown in bold. Voucher numbers and species names are indicated in Table <xref ref-type="table" rid="T1">1</xref>.</p></caption><graphic xmlns:xlink="http://www.w3.org/1999/xlink" xlink:href="mycokeys-47-097-g001.jpg" position="float" orientation="portrait" xlink:type="simple" id="oo_268137.jpg"/></fig><table-wrap id="T1" position="float" orientation="portrait"><label>Table 1.</label><caption><p>List of accepted species in <italic><tp:taxon-name><tp:taxon-name-part taxon-name-part-type="genus" reg="Xylodon">Xylodon</tp:taxon-name-part></tp:taxon-name></italic> with some closely related species from other genera, including specimens used in the phylogenetic study. Newly generated sequences are shown in bold. <italic><tp:taxon-name><tp:taxon-name-part taxon-name-part-type="genus" reg="Xylodon">Xylodon</tp:taxon-name-part></tp:taxon-name></italic> species without available <abbrev xmlns:xlink="http://www.w3.org/1999/xlink" xlink:title="internal transcribed spacer" id="ABBRID0ECAAG" xlink:type="simple">ITS</abbrev> or 28S sequences are marked with ‘not available’ (n.a.); these have to date not been studied using ribosomal sequence data.</p></caption><table id="TID0EMXBI" rules="all"><tbody><tr><th rowspan="2" colspan="1">Species</th><th rowspan="2" colspan="1">Specimen voucher</th><th rowspan="1" colspan="2">GenBank accession number</th><th rowspan="2" colspan="1">Reference</th><th rowspan="2" colspan="1">Country</th></tr><tr><th rowspan="1" colspan="1">
                  <abbrev xmlns:xlink="http://www.w3.org/1999/xlink" xlink:title="internal transcribed spacer" id="ABBRID0E6AAG" xlink:type="simple">ITS</abbrev>
                </th><th rowspan="1" colspan="1">28S</th></tr><tr><td rowspan="2" colspan="1"><italic><tp:taxon-name><tp:taxon-name-part taxon-name-part-type="genus" reg="Hastodontia">Hastodontia</tp:taxon-name-part><tp:taxon-name-part taxon-name-part-type="species" reg="hastata">hastata</tp:taxon-name-part></tp:taxon-name></italic> (Litsch.) Hjortstam &amp; Ryvarden</td><td rowspan="1" colspan="1">KAS-GEL3124</td><td rowspan="1" colspan="1">
                  <ext-link xmlns:xlink="http://www.w3.org/1999/xlink" ext-link-type="gen" xlink:href="DQ340311" xlink:type="simple">DQ340311</ext-link>
                </td><td rowspan="1" colspan="1">–</td><td rowspan="1" colspan="1">unpublished</td><td rowspan="1" colspan="1">Sweden</td></tr><tr><td rowspan="1" colspan="1">EL47/99 (GB)</td><td rowspan="1" colspan="1">–</td><td rowspan="1" colspan="1">
                  <ext-link xmlns:xlink="http://www.w3.org/1999/xlink" ext-link-type="gen" xlink:href="DQ873620" xlink:type="simple">DQ873620</ext-link>
                </td><td rowspan="1" colspan="1">
                  <xref ref-type="bibr" rid="B46">Larsson et al. 2006</xref>
                </td><td rowspan="1" colspan="1">Sweden</td></tr><tr><td rowspan="2" colspan="1">
                  <bold><italic><tp:taxon-name><tp:taxon-name-part taxon-name-part-type="genus" reg="Hyphodontia">Hyphodontia</tp:taxon-name-part><tp:taxon-name-part taxon-name-part-type="species" reg="borbonica">borbonica</tp:taxon-name-part></tp:taxon-name></italic> Riebesehl, Langer &amp; Barniske</bold>
                </td><td rowspan="1" colspan="1">
                  <bold>FR-0219441, Holotype</bold>
                </td><td rowspan="1" colspan="1">
                  <ext-link xmlns:xlink="http://www.w3.org/1999/xlink" ext-link-type="gen" xlink:href="KR349240" xlink:type="simple">KR349240</ext-link>
                </td><td rowspan="1" colspan="1">–</td><td rowspan="1" colspan="1">
                  <xref ref-type="bibr" rid="B56">Riebesehl et al. 2015</xref>
                </td><td rowspan="1" colspan="1">
                  <bold>Réunion</bold>
                </td></tr><tr><td rowspan="1" colspan="1">–</td><td rowspan="1" colspan="1">–</td><td rowspan="1" colspan="1">
                  <bold><ext-link xmlns:xlink="http://www.w3.org/1999/xlink" ext-link-type="gen" xlink:href="MH884915" xlink:type="simple">MH884915</ext-link></bold>
                </td><td rowspan="1" colspan="1">
                  <bold>This study</bold>
                </td><td rowspan="1" colspan="1">–</td></tr><tr><td rowspan="1" colspan="1"><italic><tp:taxon-name><tp:taxon-name-part taxon-name-part-type="genus" reg="Hyphodontia">H.</tp:taxon-name-part><tp:taxon-name-part taxon-name-part-type="species" reg="pallidula">pallidula</tp:taxon-name-part></tp:taxon-name></italic> (Bres.) J.Erikss.</td><td rowspan="1" colspan="1">KAS-GEL2097</td><td rowspan="1" colspan="1">
                  <ext-link xmlns:xlink="http://www.w3.org/1999/xlink" ext-link-type="gen" xlink:href="DQ340317" xlink:type="simple">DQ340317</ext-link>
                </td><td rowspan="1" colspan="1">
                  <ext-link xmlns:xlink="http://www.w3.org/1999/xlink" ext-link-type="gen" xlink:href="DQ340372" xlink:type="simple">DQ340372</ext-link>
                </td><td rowspan="1" colspan="1">unpublished</td><td rowspan="1" colspan="1">Germany</td></tr><tr><td rowspan="1" colspan="1"><italic><tp:taxon-name><tp:taxon-name-part taxon-name-part-type="genus" reg="Kneiffiella">Kneiffiella</tp:taxon-name-part><tp:taxon-name-part taxon-name-part-type="species" reg="barba-jovis">barba-jovis</tp:taxon-name-part></tp:taxon-name></italic> (Bull.) P.Karst.</td><td rowspan="1" colspan="1">KHL 11730 (GB)</td><td rowspan="1" colspan="1">
                  <ext-link xmlns:xlink="http://www.w3.org/1999/xlink" ext-link-type="gen" xlink:href="DQ873609" xlink:type="simple">DQ873609</ext-link>
                </td><td rowspan="1" colspan="1">
                  <ext-link xmlns:xlink="http://www.w3.org/1999/xlink" ext-link-type="gen" xlink:href="DQ873610" xlink:type="simple">DQ873610</ext-link>
                </td><td rowspan="1" colspan="1">
                  <xref ref-type="bibr" rid="B46">Larsson et al. 2006</xref>
                </td><td rowspan="1" colspan="1">Sweden</td></tr><tr><td rowspan="2" colspan="1"><italic><tp:taxon-name><tp:taxon-name-part taxon-name-part-type="genus" reg="Kneiffiella">K.</tp:taxon-name-part><tp:taxon-name-part taxon-name-part-type="species" reg="palmae">palmae</tp:taxon-name-part></tp:taxon-name></italic> Rick ex Hjortstam &amp; Ryvarden</td><td rowspan="1" colspan="1">FR7</td><td rowspan="1" colspan="1">
                  <ext-link xmlns:xlink="http://www.w3.org/1999/xlink" ext-link-type="gen" xlink:href="KP689185" xlink:type="simple">KP689185</ext-link>
                </td><td rowspan="1" colspan="1">–</td><td rowspan="1" colspan="1">
                  <xref ref-type="bibr" rid="B66">Wang et al. 2016</xref>
                </td><td rowspan="1" colspan="1">China</td></tr><tr><td rowspan="1" colspan="1">KAS-GEL3456</td><td rowspan="1" colspan="1">–</td><td rowspan="1" colspan="1">
                  <ext-link xmlns:xlink="http://www.w3.org/1999/xlink" ext-link-type="gen" xlink:href="DQ340369" xlink:type="simple">DQ340369</ext-link>
                </td><td rowspan="1" colspan="1">unpublished</td><td rowspan="1" colspan="1">Taiwan</td></tr><tr><td rowspan="1" colspan="1"><italic><tp:taxon-name><tp:taxon-name-part taxon-name-part-type="genus" reg="Lagarobasidium">Lagarobasidium</tp:taxon-name-part><tp:taxon-name-part taxon-name-part-type="species" reg="calongei">calongei</tp:taxon-name-part></tp:taxon-name></italic> M.Dueñas, Tellería, Melo &amp; M.P.Martín</td><td rowspan="1" colspan="1">MA-Fungi 73256</td><td rowspan="1" colspan="1">
                  <ext-link xmlns:xlink="http://www.w3.org/1999/xlink" ext-link-type="gen" xlink:href="NR119737" xlink:type="simple">NR119737</ext-link>
                </td><td rowspan="1" colspan="1">n.a.</td><td rowspan="1" colspan="1">
                  <xref ref-type="bibr" rid="B12">Dueñas et al. 2009</xref>
                </td><td rowspan="1" colspan="1">Azore Islands</td></tr><tr><td rowspan="2" colspan="1"><italic><tp:taxon-name><tp:taxon-name-part taxon-name-part-type="genus" reg="Lyomyces">Lyomyces</tp:taxon-name-part><tp:taxon-name-part taxon-name-part-type="species" reg="crustosus">crustosus</tp:taxon-name-part></tp:taxon-name></italic> (Pers.) P.Karst.</td><td rowspan="1" colspan="1">TASM YG-G39</td><td rowspan="1" colspan="1">
                  <ext-link xmlns:xlink="http://www.w3.org/1999/xlink" ext-link-type="gen" xlink:href="MF382993" xlink:type="simple">MF382993</ext-link>
                </td><td rowspan="1" colspan="1">–</td><td rowspan="1" colspan="1">
                  <xref ref-type="bibr" rid="B18">Gafforov et al. 2017</xref>
                </td><td rowspan="1" colspan="1">Uzbekistan</td></tr><tr><td rowspan="1" colspan="1">KAS-GEL2325</td><td rowspan="1" colspan="1">–</td><td rowspan="1" colspan="1">
                  <ext-link xmlns:xlink="http://www.w3.org/1999/xlink" ext-link-type="gen" xlink:href="DQ340354" xlink:type="simple">DQ340354</ext-link>
                </td><td rowspan="1" colspan="1">unpublished</td><td rowspan="1" colspan="1">Germany</td></tr><tr><td rowspan="1" colspan="1"><italic><tp:taxon-name><tp:taxon-name-part taxon-name-part-type="genus" reg="Lyomyces">L.</tp:taxon-name-part><tp:taxon-name-part taxon-name-part-type="species" reg="sambuci">sambuci</tp:taxon-name-part></tp:taxon-name></italic> (Pers.) P.Karst.</td><td rowspan="1" colspan="1">KAS-JR7</td><td rowspan="1" colspan="1">
                  <ext-link xmlns:xlink="http://www.w3.org/1999/xlink" ext-link-type="gen" xlink:href="KY800402" xlink:type="simple">KY800402</ext-link>
                </td><td rowspan="1" colspan="1">
                  <ext-link xmlns:xlink="http://www.w3.org/1999/xlink" ext-link-type="gen" xlink:href="KY795966" xlink:type="simple">KY795966</ext-link>
                </td><td rowspan="1" colspan="1">
                  <xref ref-type="bibr" rid="B71">Yurchenko et al. 2017</xref>
                </td><td rowspan="1" colspan="1">Germany</td></tr><tr><td rowspan="1" colspan="1"><italic><tp:taxon-name><tp:taxon-name-part taxon-name-part-type="genus" reg="Phellinus">Phellinus</tp:taxon-name-part><tp:taxon-name-part taxon-name-part-type="species" reg="gabonensis">gabonensis</tp:taxon-name-part></tp:taxon-name></italic> Decock &amp; Yombiyeni</td><td rowspan="1" colspan="1">MUCL 52025</td><td rowspan="1" colspan="1">
                  <ext-link xmlns:xlink="http://www.w3.org/1999/xlink" ext-link-type="gen" xlink:href="HM635715" xlink:type="simple">HM635715</ext-link>
                </td><td rowspan="1" colspan="1">
                  <ext-link xmlns:xlink="http://www.w3.org/1999/xlink" ext-link-type="gen" xlink:href="HM635690" xlink:type="simple">HM635690</ext-link>
                </td><td rowspan="1" colspan="1">
                  <xref ref-type="bibr" rid="B70">Yombiyeni et al. 2011</xref>
                </td><td rowspan="1" colspan="1">Gabon</td></tr><tr><td rowspan="1" colspan="1"><italic><tp:taxon-name><tp:taxon-name-part taxon-name-part-type="genus" reg="Xylodon">Xylodon</tp:taxon-name-part><tp:taxon-name-part taxon-name-part-type="species" reg="adhaerisporus">adhaerisporus</tp:taxon-name-part></tp:taxon-name></italic> (Langer) Hjortstam &amp; Ryvarden</td><td rowspan="1" colspan="1">–</td><td rowspan="1" colspan="1">n.a.</td><td rowspan="1" colspan="1">n.a.</td><td rowspan="1" colspan="1">–</td><td rowspan="1" colspan="1">–</td></tr><tr><td rowspan="1" colspan="1"><italic><tp:taxon-name><tp:taxon-name-part taxon-name-part-type="genus" reg="Xylodon">X.</tp:taxon-name-part><tp:taxon-name-part taxon-name-part-type="species" reg="anmashanensis">anmashanensis</tp:taxon-name-part></tp:taxon-name></italic> (Yurchenko, H.X.Xiong &amp; Sheng H.Wu) Riebesehl, Yurchenko &amp; Langer</td><td rowspan="1" colspan="1">–</td><td rowspan="1" colspan="1">n.a.</td><td rowspan="1" colspan="1">n.a.</td><td rowspan="1" colspan="1">–</td><td rowspan="1" colspan="1">–</td></tr><tr><td rowspan="1" colspan="1"><italic><tp:taxon-name><tp:taxon-name-part taxon-name-part-type="genus" reg="Xylodon">X.</tp:taxon-name-part><tp:taxon-name-part taxon-name-part-type="species" reg="apacheriensis">apacheriensis</tp:taxon-name-part></tp:taxon-name></italic> (Gilb. &amp; Canf.) Hjortstam &amp; Ryvarden</td><td rowspan="1" colspan="1">Canfield 180, Holotype</td><td rowspan="1" colspan="1">
                  <ext-link xmlns:xlink="http://www.w3.org/1999/xlink" ext-link-type="gen" xlink:href="KY081800" xlink:type="simple">KY081800</ext-link>
                </td><td rowspan="1" colspan="1">n.a.</td><td rowspan="1" colspan="1">
                  <xref ref-type="bibr" rid="B55">Riebesehl and Langer 2017</xref>
                </td><td rowspan="1" colspan="1">USA, Arizona</td></tr><tr><td rowspan="1" colspan="1"><italic><tp:taxon-name><tp:taxon-name-part taxon-name-part-type="genus" reg="Xylodon">X.</tp:taxon-name-part><tp:taxon-name-part taxon-name-part-type="species" reg="archeri">archeri</tp:taxon-name-part></tp:taxon-name></italic> (Berk.) Kuntze</td><td rowspan="1" colspan="1">–</td><td rowspan="1" colspan="1">n.a.</td><td rowspan="1" colspan="1">n.a.</td><td rowspan="1" colspan="1">–</td><td rowspan="1" colspan="1">–</td></tr><tr><td rowspan="2" colspan="1"><italic><tp:taxon-name><tp:taxon-name-part taxon-name-part-type="genus" reg="Xylodon">X.</tp:taxon-name-part><tp:taxon-name-part taxon-name-part-type="species" reg="asperus">asperus</tp:taxon-name-part></tp:taxon-name></italic> (Fr.) Hjortstam &amp; Ryvarden</td><td rowspan="1" colspan="1">UC2023169</td><td rowspan="1" colspan="1">
                  <ext-link xmlns:xlink="http://www.w3.org/1999/xlink" ext-link-type="gen" xlink:href="KP814365" xlink:type="simple">KP814365</ext-link>
                </td><td rowspan="1" colspan="1">–</td><td rowspan="1" colspan="1">
                  <xref ref-type="bibr" rid="B58">Rosenthal et al. 2017</xref>
                </td><td rowspan="1" colspan="1">USA, Montana</td></tr><tr><td rowspan="1" colspan="1">KHL8530 (GB)</td><td rowspan="1" colspan="1">–</td><td rowspan="1" colspan="1">
                  <ext-link xmlns:xlink="http://www.w3.org/1999/xlink" ext-link-type="gen" xlink:href="AY586675" xlink:type="simple">AY586675</ext-link>
                </td><td rowspan="1" colspan="1">
                  <xref ref-type="bibr" rid="B45">Larsson et al. 2004</xref>
                </td><td rowspan="1" colspan="1">Sweden</td></tr><tr><td rowspan="1" colspan="1"><italic><tp:taxon-name><tp:taxon-name-part taxon-name-part-type="genus" reg="Xylodon">X.</tp:taxon-name-part><tp:taxon-name-part taxon-name-part-type="species" reg="astrocystidiatus">astrocystidiatus</tp:taxon-name-part></tp:taxon-name></italic> (Yurchenko &amp; Sheng H.Wu) Riebesehl, Yurchenko &amp; Langer</td><td rowspan="1" colspan="1">Wu 9211-71</td><td rowspan="1" colspan="1">
                  <ext-link xmlns:xlink="http://www.w3.org/1999/xlink" ext-link-type="gen" xlink:href="JN129972" xlink:type="simple">JN129972</ext-link>
                </td><td rowspan="1" colspan="1">
                  <ext-link xmlns:xlink="http://www.w3.org/1999/xlink" ext-link-type="gen" xlink:href="JN129973" xlink:type="simple">JN129973</ext-link>
                </td><td rowspan="1" colspan="1">
                  <xref ref-type="bibr" rid="B72">Yurchenko and Wu 2014</xref>
                </td><td rowspan="1" colspan="1">Taiwan</td></tr><tr><td rowspan="1" colspan="1">
                  <bold><italic><tp:taxon-name><tp:taxon-name-part taxon-name-part-type="genus" reg="Xylodon">X.</tp:taxon-name-part><tp:taxon-name-part taxon-name-part-type="species" reg="australis">australis</tp:taxon-name-part></tp:taxon-name></italic> (Berk.) Hjortstam &amp; Ryvarden</bold>
                </td><td rowspan="1" colspan="1">
                  <bold>CIEFAP-11041 (CFMR)</bold>
                </td><td rowspan="1" colspan="1">n.a.</td><td rowspan="1" colspan="1">
                  <bold><ext-link xmlns:xlink="http://www.w3.org/1999/xlink" ext-link-type="gen" xlink:href="MH884895" xlink:type="simple">MH884895</ext-link></bold>
                </td><td rowspan="1" colspan="1">
                  <bold>This study</bold>
                </td><td rowspan="1" colspan="1">
                  <bold>Argentina</bold>
                </td></tr><tr><td rowspan="1" colspan="1"><italic><tp:taxon-name><tp:taxon-name-part taxon-name-part-type="genus" reg="Xylodon">X.</tp:taxon-name-part><tp:taxon-name-part taxon-name-part-type="species" reg="bisporus">bisporus</tp:taxon-name-part></tp:taxon-name></italic> (Boidin &amp; Gilles) Hjortstam &amp; Ryvarden</td><td rowspan="1" colspan="1">–</td><td rowspan="1" colspan="1">n.a.</td><td rowspan="1" colspan="1">n.a.</td><td rowspan="1" colspan="1">–</td><td rowspan="1" colspan="1">–</td></tr><tr><td rowspan="2" colspan="1"><italic><tp:taxon-name><tp:taxon-name-part taxon-name-part-type="genus" reg="Xylodon">X.</tp:taxon-name-part><tp:taxon-name-part taxon-name-part-type="species" reg="borealis">borealis</tp:taxon-name-part></tp:taxon-name></italic> (Kotir. &amp; Saaren.) Hjortstam &amp; Ryvarden</td><td rowspan="1" colspan="1">UC2022850</td><td rowspan="1" colspan="1">
                  <ext-link xmlns:xlink="http://www.w3.org/1999/xlink" ext-link-type="gen" xlink:href="KP814307" xlink:type="simple">KP814307</ext-link>
                </td><td rowspan="1" colspan="1">–</td><td rowspan="1" colspan="1">
                  <xref ref-type="bibr" rid="B58">Rosenthal et al. 2017</xref>
                </td><td rowspan="1" colspan="1">USA, Connecticut</td></tr><tr><td rowspan="1" colspan="1">
                  <ext-link xmlns:xlink="http://www.w3.org/1999/xlink" ext-link-type="gen" xlink:href="JS26064" xlink:type="simple">JS26064</ext-link>
                </td><td rowspan="1" colspan="1">–</td><td rowspan="1" colspan="1">
                  <ext-link xmlns:xlink="http://www.w3.org/1999/xlink" ext-link-type="gen" xlink:href="AY586677" xlink:type="simple">AY586677</ext-link>
                </td><td rowspan="1" colspan="1">
                  <xref ref-type="bibr" rid="B45">Larsson et al. 2004</xref>
                </td><td rowspan="1" colspan="1">Norway</td></tr><tr><td rowspan="1" colspan="1"><italic><tp:taxon-name><tp:taxon-name-part taxon-name-part-type="genus" reg="Xylodon">X.</tp:taxon-name-part><tp:taxon-name-part taxon-name-part-type="species" reg="bresinskyi">bresinskyi</tp:taxon-name-part></tp:taxon-name></italic> (Langer) Hjortstam &amp; Ryvarden</td><td rowspan="1" colspan="1">–</td><td rowspan="1" colspan="1">n.a.</td><td rowspan="1" colspan="1">n.a.</td><td rowspan="1" colspan="1">–</td><td rowspan="1" colspan="1">–</td></tr><tr><td rowspan="1" colspan="1"><italic><tp:taxon-name><tp:taxon-name-part taxon-name-part-type="genus" reg="Xylodon">X.</tp:taxon-name-part><tp:taxon-name-part taxon-name-part-type="species" reg="brevisetus">brevisetus</tp:taxon-name-part></tp:taxon-name></italic> (P. Karst.) Hjortstam &amp; Ryvarden</td><td rowspan="1" colspan="1">KHL 12386 (GB)</td><td rowspan="1" colspan="1">
                  <ext-link xmlns:xlink="http://www.w3.org/1999/xlink" ext-link-type="gen" xlink:href="DQ873612" xlink:type="simple">DQ873612</ext-link>
                </td><td rowspan="1" colspan="1">
                  <ext-link xmlns:xlink="http://www.w3.org/1999/xlink" ext-link-type="gen" xlink:href="DQ873612" xlink:type="simple">DQ873612</ext-link>
                </td><td rowspan="1" colspan="1">
                  <xref ref-type="bibr" rid="B46">Larsson et al. 2006</xref>
                </td><td rowspan="1" colspan="1">Sweden</td></tr><tr><td rowspan="4" colspan="1"><italic><tp:taxon-name><tp:taxon-name-part taxon-name-part-type="genus" reg="Xylodon">X.</tp:taxon-name-part><tp:taxon-name-part taxon-name-part-type="species" reg="bubalinus">bubalinus</tp:taxon-name-part></tp:taxon-name></italic> (Min Wang, Yuan Y. Chen &amp; B.K. Cui) C.C. Chen &amp; Sheng</td><td rowspan="1" colspan="1">CLZhao 184</td><td rowspan="1" colspan="1">
                  <ext-link xmlns:xlink="http://www.w3.org/1999/xlink" ext-link-type="gen" xlink:href="MG231628" xlink:type="simple">MG231628</ext-link>
                </td><td rowspan="1" colspan="1">n.a.</td><td rowspan="1" colspan="1">unpublished</td><td rowspan="1" colspan="1">China</td></tr><tr><td rowspan="1" colspan="1">Cui 6834</td><td rowspan="1" colspan="1">
                  <ext-link xmlns:xlink="http://www.w3.org/1999/xlink" ext-link-type="gen" xlink:href="KY290981" xlink:type="simple">KY290981</ext-link>
                </td><td rowspan="1" colspan="1">–</td><td rowspan="1" colspan="1">
                  <xref ref-type="bibr" rid="B65">Wang and Chen 2017</xref>
                </td><td rowspan="1" colspan="1">China</td></tr><tr><td rowspan="1" colspan="1">Cui 12887</td><td rowspan="1" colspan="1">
                  <ext-link xmlns:xlink="http://www.w3.org/1999/xlink" ext-link-type="gen" xlink:href="KY290982" xlink:type="simple">KY290982</ext-link>
                </td><td rowspan="1" colspan="1">–</td><td rowspan="1" colspan="1">
                  <xref ref-type="bibr" rid="B65">Wang and Chen 2017</xref>
                </td><td rowspan="1" colspan="1">China</td></tr><tr><td rowspan="1" colspan="1">Cui 12888, Holotype</td><td rowspan="1" colspan="1">
                  <ext-link xmlns:xlink="http://www.w3.org/1999/xlink" ext-link-type="gen" xlink:href="KY290983" xlink:type="simple">KY290983</ext-link>
                </td><td rowspan="1" colspan="1">–</td><td rowspan="1" colspan="1">
                  <xref ref-type="bibr" rid="B65">Wang and Chen 2017</xref>
                </td><td rowspan="1" colspan="1">China</td></tr><tr><td rowspan="1" colspan="1"><italic><tp:taxon-name><tp:taxon-name-part taxon-name-part-type="genus" reg="Xylodon">X.</tp:taxon-name-part><tp:taxon-name-part taxon-name-part-type="species" reg="candidissimus">candidissimus</tp:taxon-name-part></tp:taxon-name></italic> (Berk. &amp; M.A.Curtis) Hjortstam &amp; Ryvarden</td><td rowspan="1" colspan="1">–</td><td rowspan="1" colspan="1">n.a.</td><td rowspan="1" colspan="1">n.a.</td><td rowspan="1" colspan="1">–</td><td rowspan="1" colspan="1">–</td></tr><tr><td rowspan="1" colspan="1"><italic><tp:taxon-name><tp:taxon-name-part taxon-name-part-type="genus" reg="Xylodon">X.</tp:taxon-name-part><tp:taxon-name-part taxon-name-part-type="species" reg="capitatus">capitatus</tp:taxon-name-part></tp:taxon-name></italic> (G.Cunn.) Hjortstam &amp; Ryvarden</td><td rowspan="1" colspan="1">–</td><td rowspan="1" colspan="1">n.a.</td><td rowspan="1" colspan="1">n.a.</td><td rowspan="1" colspan="1">–</td><td rowspan="1" colspan="1">–</td></tr><tr><td rowspan="2" colspan="1"><italic><tp:taxon-name><tp:taxon-name-part taxon-name-part-type="genus" reg="Xylodon">X.</tp:taxon-name-part><tp:taxon-name-part taxon-name-part-type="species" reg="chinensis">chinensis</tp:taxon-name-part></tp:taxon-name></italic> (C.C.Chen &amp; Sheng H.Wu) C.C.Chen &amp; Sheng H.Wu</td><td rowspan="1" colspan="1">Wu 1307-42</td><td rowspan="1" colspan="1">
                  <ext-link xmlns:xlink="http://www.w3.org/1999/xlink" ext-link-type="gen" xlink:href="KX857802" xlink:type="simple">KX857802</ext-link>
                </td><td rowspan="1" colspan="1">–</td><td rowspan="1" colspan="1">
                  <xref ref-type="bibr" rid="B6">Chen et al. 2017</xref>
                </td><td rowspan="1" colspan="1">China</td></tr><tr><td rowspan="1" colspan="1">Wu 1407-105, Holotype</td><td rowspan="1" colspan="1">
                  <ext-link xmlns:xlink="http://www.w3.org/1999/xlink" ext-link-type="gen" xlink:href="KX857804" xlink:type="simple">KX857804</ext-link>
                </td><td rowspan="1" colspan="1">
                  <ext-link xmlns:xlink="http://www.w3.org/1999/xlink" ext-link-type="gen" xlink:href="KX857811" xlink:type="simple">KX857811</ext-link>
                </td><td rowspan="1" colspan="1">
                  <xref ref-type="bibr" rid="B6">Chen et al. 2017</xref>
                </td><td rowspan="1" colspan="1">China</td></tr><tr><td rowspan="1" colspan="1"><italic><tp:taxon-name><tp:taxon-name-part taxon-name-part-type="genus" reg="Xylodon">X.</tp:taxon-name-part><tp:taxon-name-part taxon-name-part-type="species" reg="crassihyphus">crassihyphus</tp:taxon-name-part></tp:taxon-name></italic> (Douanla-Meli) Riebesehl &amp; Langer</td><td rowspan="1" colspan="1">–</td><td rowspan="1" colspan="1">n.a.</td><td rowspan="1" colspan="1">n.a.</td><td rowspan="1" colspan="1">–</td><td rowspan="1" colspan="1">–</td></tr><tr><td rowspan="1" colspan="1"><italic><tp:taxon-name><tp:taxon-name-part taxon-name-part-type="genus" reg="Xylodon">X.</tp:taxon-name-part><tp:taxon-name-part taxon-name-part-type="species" reg="crassisporus">crassisporus</tp:taxon-name-part></tp:taxon-name></italic> (Gresl. &amp; Rajchenb.) Hjortstam &amp; Ryvarden</td><td rowspan="1" colspan="1">–</td><td rowspan="1" colspan="1">n.a.</td><td rowspan="1" colspan="1">n.a.</td><td rowspan="1" colspan="1">–</td><td rowspan="1" colspan="1">–</td></tr><tr><td rowspan="1" colspan="1"><italic><tp:taxon-name><tp:taxon-name-part taxon-name-part-type="genus" reg="Xylodon">X.</tp:taxon-name-part><tp:taxon-name-part taxon-name-part-type="species" reg="crustosoglobosus">crustosoglobosus</tp:taxon-name-part></tp:taxon-name></italic> (Hallenb. &amp; Hjortstam) Hjortstam &amp; Ryvarden</td><td rowspan="1" colspan="1">–</td><td rowspan="1" colspan="1">n.a.</td><td rowspan="1" colspan="1">n.a.</td><td rowspan="1" colspan="1">–</td><td rowspan="1" colspan="1">–</td></tr><tr><td rowspan="1" colspan="1">
                  <bold><italic><tp:taxon-name><tp:taxon-name-part taxon-name-part-type="genus" reg="Xylodon">X.</tp:taxon-name-part><tp:taxon-name-part taxon-name-part-type="species" reg="cystidiatus">cystidiatus</tp:taxon-name-part></tp:taxon-name></italic> (A.David &amp; Rajchenb.) Riebesehl &amp; Langer</bold>
                </td><td rowspan="1" colspan="1">
                  <bold>FR-0249200</bold>
                </td><td rowspan="1" colspan="1">
                  <bold><ext-link xmlns:xlink="http://www.w3.org/1999/xlink" ext-link-type="gen" xlink:href="MH880195" xlink:type="simple">MH880195</ext-link></bold>
                </td><td rowspan="1" colspan="1">
                  <bold><ext-link xmlns:xlink="http://www.w3.org/1999/xlink" ext-link-type="gen" xlink:href="MH884896" xlink:type="simple">MH884896</ext-link></bold>
                </td><td rowspan="1" colspan="1">
                  <bold>This study</bold>
                </td><td rowspan="1" colspan="1">
                  <bold>Réunion</bold>
                </td></tr><tr><td rowspan="1" colspan="1"><italic><tp:taxon-name><tp:taxon-name-part taxon-name-part-type="genus" reg="Xylodon">X.</tp:taxon-name-part><tp:taxon-name-part taxon-name-part-type="species" reg="detriticus">detriticus</tp:taxon-name-part></tp:taxon-name></italic> (Bourdot) Tura, Zmitr., Wasser &amp; Spirin</td><td rowspan="1" colspan="1">UC2023108</td><td rowspan="1" colspan="1">
                  <ext-link xmlns:xlink="http://www.w3.org/1999/xlink" ext-link-type="gen" xlink:href="KP814412" xlink:type="simple">KP814412</ext-link>
                </td><td rowspan="1" colspan="1">n.a.</td><td rowspan="1" colspan="1">
                  <xref ref-type="bibr" rid="B58">Rosenthal et al. 2017</xref>
                </td><td rowspan="1" colspan="1">USA, Michigan</td></tr><tr><td rowspan="1" colspan="1"><italic><tp:taxon-name><tp:taxon-name-part taxon-name-part-type="genus" reg="Xylodon">X.</tp:taxon-name-part><tp:taxon-name-part taxon-name-part-type="species" reg="echinatus">echinatus</tp:taxon-name-part></tp:taxon-name></italic> (Yurchenko &amp; Sheng H.Wu) Riebesehl, Yurchenko &amp; Langer</td><td rowspan="1" colspan="1">–</td><td rowspan="1" colspan="1">n.a.</td><td rowspan="1" colspan="1">n.a.</td><td rowspan="1" colspan="1">–</td><td rowspan="1" colspan="1">–</td></tr><tr><td rowspan="1" colspan="1"><italic><tp:taxon-name><tp:taxon-name-part taxon-name-part-type="genus" reg="Xylodon">X.</tp:taxon-name-part><tp:taxon-name-part taxon-name-part-type="species" reg="erikssonii">erikssonii</tp:taxon-name-part></tp:taxon-name></italic> (M.Galán &amp; J.E.Wright) Riebesehl &amp; Langer</td><td rowspan="1" colspan="1">–</td><td rowspan="1" colspan="1">n.a.</td><td rowspan="1" colspan="1">n.a.</td><td rowspan="1" colspan="1">–</td><td rowspan="1" colspan="1">–</td></tr><tr><td rowspan="4" colspan="1">
                  <bold><italic><tp:taxon-name><tp:taxon-name-part taxon-name-part-type="genus" reg="Xylodon">X.</tp:taxon-name-part><tp:taxon-name-part taxon-name-part-type="species" reg="exilis">exilis</tp:taxon-name-part></tp:taxon-name></italic> Yurchenko, Riebesehl &amp; Langer</bold>
                </td><td rowspan="1" colspan="1">
                  <bold>MSK-F 7381</bold>
                </td><td rowspan="1" colspan="1">
                  <bold><ext-link xmlns:xlink="http://www.w3.org/1999/xlink" ext-link-type="gen" xlink:href="MH880196" xlink:type="simple">MH880196</ext-link></bold>
                </td><td rowspan="1" colspan="1">–</td><td rowspan="1" colspan="1">
                  <bold>This study</bold>
                </td><td rowspan="1" colspan="1">
                  <bold>Taiwan</bold>
                </td></tr><tr><td rowspan="1" colspan="1">
                  <bold>MSK-F 7431</bold>
                </td><td rowspan="1" colspan="1">–</td><td rowspan="1" colspan="1">
                  <bold><ext-link xmlns:xlink="http://www.w3.org/1999/xlink" ext-link-type="gen" xlink:href="MH884897" xlink:type="simple">MH884897</ext-link></bold>
                </td><td rowspan="1" colspan="1">
                  <bold>This study</bold>
                </td><td rowspan="1" colspan="1">
                  <bold>Taiwan</bold>
                </td></tr><tr><td rowspan="1" colspan="1">
                  <bold>TUB-FO 42450</bold>
                </td><td rowspan="1" colspan="1">
                  <bold><ext-link xmlns:xlink="http://www.w3.org/1999/xlink" ext-link-type="gen" xlink:href="MH880197" xlink:type="simple">MH880197</ext-link></bold>
                </td><td rowspan="1" colspan="1">–</td><td rowspan="1" colspan="1">
                  <bold>This study</bold>
                </td><td rowspan="1" colspan="1">
                  <bold>Taiwan</bold>
                </td></tr><tr><td rowspan="1" colspan="1">
                  <bold>TUB-FO 42565, Holotype</bold>
                </td><td rowspan="1" colspan="1">
                  <bold><ext-link xmlns:xlink="http://www.w3.org/1999/xlink" ext-link-type="gen" xlink:href="MH880198" xlink:type="simple">MH880198</ext-link></bold>
                </td><td rowspan="1" colspan="1">
                  <bold><ext-link xmlns:xlink="http://www.w3.org/1999/xlink" ext-link-type="gen" xlink:href="MH884898" xlink:type="simple">MH884898</ext-link></bold>
                </td><td rowspan="1" colspan="1">
                  <bold>This study</bold>
                </td><td rowspan="1" colspan="1">
                  <bold>Taiwan</bold>
                </td></tr><tr><td rowspan="2" colspan="1">
                  <bold><italic><tp:taxon-name><tp:taxon-name-part taxon-name-part-type="genus" reg="Xylodon">X.</tp:taxon-name-part><tp:taxon-name-part taxon-name-part-type="species" reg="filicinus">filicinus</tp:taxon-name-part></tp:taxon-name></italic> Yurchenko &amp; Riebesehl</bold>
                </td><td rowspan="1" colspan="1">
                  <bold>MSK-F 12869, Holotype</bold>
                </td><td rowspan="1" colspan="1">
                  <bold><ext-link xmlns:xlink="http://www.w3.org/1999/xlink" ext-link-type="gen" xlink:href="MH880199" xlink:type="simple">MH880199</ext-link></bold>
                </td><td rowspan="1" colspan="1">
                  <bold><ext-link xmlns:xlink="http://www.w3.org/1999/xlink" ext-link-type="gen" xlink:href="MH884899" xlink:type="simple">MH884899</ext-link></bold>
                </td><td rowspan="1" colspan="1">
                  <bold>This study</bold>
                </td><td rowspan="1" colspan="1">
                  <bold>Taiwan</bold>
                </td></tr><tr><td rowspan="1" colspan="1">
                  <bold>MSK-F 12870</bold>
                </td><td rowspan="1" colspan="1">
                  <bold><ext-link xmlns:xlink="http://www.w3.org/1999/xlink" ext-link-type="gen" xlink:href="MH880200" xlink:type="simple">MH880200</ext-link></bold>
                </td><td rowspan="1" colspan="1">
                  <bold><ext-link xmlns:xlink="http://www.w3.org/1999/xlink" ext-link-type="gen" xlink:href="MH884900" xlink:type="simple">MH884900</ext-link></bold>
                </td><td rowspan="1" colspan="1">
                  <bold>This study</bold>
                </td><td rowspan="1" colspan="1">
                  <bold>Taiwan</bold>
                </td></tr><tr><td rowspan="1" colspan="1"><italic><tp:taxon-name><tp:taxon-name-part taxon-name-part-type="genus" reg="Xylodon">X.</tp:taxon-name-part><tp:taxon-name-part taxon-name-part-type="species" reg="fimbriatus">fimbriatus</tp:taxon-name-part></tp:taxon-name></italic> (Sheng H.Wu) Hjortstam &amp; Ryvarden</td><td rowspan="1" colspan="1">–</td><td rowspan="1" colspan="1">n.a.</td><td rowspan="1" colspan="1">n.a.</td><td rowspan="1" colspan="1">–</td><td rowspan="1" colspan="1">–</td></tr><tr><td rowspan="5" colspan="1">
                  <bold><italic><tp:taxon-name><tp:taxon-name-part taxon-name-part-type="genus" reg="Xylodon">X.</tp:taxon-name-part><tp:taxon-name-part taxon-name-part-type="species" reg="flaviporus">flaviporus</tp:taxon-name-part></tp:taxon-name></italic> (Berk. &amp; M.A.Curtis ex Cooke) Riebesehl &amp; Langer</bold>
                </td><td rowspan="1" colspan="1">FCUG 1053</td><td rowspan="1" colspan="1">
                  <ext-link xmlns:xlink="http://www.w3.org/1999/xlink" ext-link-type="gen" xlink:href="AF145575" xlink:type="simple">AF145575</ext-link>
                </td><td rowspan="1" colspan="1">–</td><td rowspan="1" colspan="1">
                  <xref ref-type="bibr" rid="B51">Paulus et al. 2000</xref>
                </td><td rowspan="1" colspan="1">Romania</td></tr><tr><td rowspan="1" colspan="1">
                  <bold>FR-0249797</bold>
                </td><td rowspan="1" colspan="1">
                  <bold><ext-link xmlns:xlink="http://www.w3.org/1999/xlink" ext-link-type="gen" xlink:href="MH880201" xlink:type="simple">MH880201</ext-link></bold>
                </td><td rowspan="1" colspan="1">
                  <bold><ext-link xmlns:xlink="http://www.w3.org/1999/xlink" ext-link-type="gen" xlink:href="MH884901" xlink:type="simple">MH884901</ext-link></bold>
                </td><td rowspan="1" colspan="1">
                  <bold>This study</bold>
                </td><td rowspan="1" colspan="1">
                  <bold>Réunion</bold>
                </td></tr><tr><td rowspan="1" colspan="1">
                  <bold>KAS-GEL3462</bold>
                </td><td rowspan="1" colspan="1">
                  <bold><ext-link xmlns:xlink="http://www.w3.org/1999/xlink" ext-link-type="gen" xlink:href="MH880202" xlink:type="simple">MH880202</ext-link></bold>
                </td><td rowspan="1" colspan="1">–</td><td rowspan="1" colspan="1">
                  <bold>This study</bold>
                </td><td rowspan="1" colspan="1">
                  <bold>Taiwan</bold>
                </td></tr><tr><td rowspan="1" colspan="1">
                  <bold>KAS-GEL5047</bold>
                </td><td rowspan="1" colspan="1">
                  <bold><ext-link xmlns:xlink="http://www.w3.org/1999/xlink" ext-link-type="gen" xlink:href="MH880203" xlink:type="simple">MH880203</ext-link></bold>
                </td><td rowspan="1" colspan="1">–</td><td rowspan="1" colspan="1">
                  <bold>This study</bold>
                </td><td rowspan="1" colspan="1">
                  <bold>Réunion</bold>
                </td></tr><tr><td rowspan="1" colspan="1">KUC20130808-17</td><td rowspan="1" colspan="1">–</td><td rowspan="1" colspan="1">
                  <ext-link xmlns:xlink="http://www.w3.org/1999/xlink" ext-link-type="gen" xlink:href="KJ668314" xlink:type="simple">KJ668314</ext-link>
                </td><td rowspan="1" colspan="1">
                  <xref ref-type="bibr" rid="B35">Jang et al. 2016</xref>
                </td><td rowspan="1" colspan="1">South Korea</td></tr><tr><td rowspan="1" colspan="1">
                  <bold><italic><tp:taxon-name><tp:taxon-name-part taxon-name-part-type="genus" reg="Xylodon">X.</tp:taxon-name-part><tp:taxon-name-part taxon-name-part-type="species" reg="follis">follis</tp:taxon-name-part></tp:taxon-name></italic> Riebesehl, Yurchenko &amp; Langer</bold>
                </td><td rowspan="1" colspan="1">
                  <bold>FR-0249814, Holotype</bold>
                </td><td rowspan="1" colspan="1">
                  <bold><ext-link xmlns:xlink="http://www.w3.org/1999/xlink" ext-link-type="gen" xlink:href="MH880204" xlink:type="simple">MH880204</ext-link></bold>
                </td><td rowspan="1" colspan="1">
                  <bold><ext-link xmlns:xlink="http://www.w3.org/1999/xlink" ext-link-type="gen" xlink:href="MH884902" xlink:type="simple">MH884902</ext-link></bold>
                </td><td rowspan="1" colspan="1">
                  <bold>This study</bold>
                </td><td rowspan="1" colspan="1">
                  <bold>Réunion</bold>
                </td></tr><tr><td rowspan="1" colspan="1"><italic><tp:taxon-name><tp:taxon-name-part taxon-name-part-type="genus" reg="Xylodon">X.</tp:taxon-name-part><tp:taxon-name-part taxon-name-part-type="species" reg="gamundiae">gamundiae</tp:taxon-name-part></tp:taxon-name></italic> (Gresl. &amp; Rajchenb.) Riebesehl &amp; Langer</td><td rowspan="1" colspan="1">–</td><td rowspan="1" colspan="1">n.a.</td><td rowspan="1" colspan="1">n.a.</td><td rowspan="1" colspan="1">–</td><td rowspan="1" colspan="1">–</td></tr><tr><td rowspan="1" colspan="1"><italic><tp:taxon-name><tp:taxon-name-part taxon-name-part-type="genus" reg="Xylodon">X.</tp:taxon-name-part><tp:taxon-name-part taxon-name-part-type="species" reg="gracilis">gracilis</tp:taxon-name-part></tp:taxon-name></italic> (Hjortstam &amp; Ryvarden) Hjortstam &amp; Ryvarden</td><td rowspan="1" colspan="1">–</td><td rowspan="1" colspan="1">n.a.</td><td rowspan="1" colspan="1">n.a.</td><td rowspan="1" colspan="1">–</td><td rowspan="1" colspan="1">–</td></tr><tr><td rowspan="1" colspan="1"><italic><tp:taxon-name><tp:taxon-name-part taxon-name-part-type="genus" reg="Xylodon">X.</tp:taxon-name-part><tp:taxon-name-part taxon-name-part-type="species" reg="hallenbergii">hallenbergii</tp:taxon-name-part></tp:taxon-name></italic> (Sheng H.Wu) Hjortstam &amp; Ryvarden</td><td rowspan="1" colspan="1">–</td><td rowspan="1" colspan="1">n.a.</td><td rowspan="1" colspan="1">n.a.</td><td rowspan="1" colspan="1">–</td><td rowspan="1" colspan="1">–</td></tr><tr><td rowspan="1" colspan="1"><italic><tp:taxon-name><tp:taxon-name-part taxon-name-part-type="genus" reg="Xylodon">X.</tp:taxon-name-part><tp:taxon-name-part taxon-name-part-type="species" reg="hastifer">hastifer</tp:taxon-name-part></tp:taxon-name></italic> (Hjortstam &amp; Ryvarden) Hjortstam &amp; Ryvarden</td><td rowspan="1" colspan="1">Ryvarden 19767, Holotype</td><td rowspan="1" colspan="1">
                  <ext-link xmlns:xlink="http://www.w3.org/1999/xlink" ext-link-type="gen" xlink:href="KY081801" xlink:type="simple">KY081801</ext-link>
                </td><td rowspan="1" colspan="1">n.a.</td><td rowspan="1" colspan="1">
                  <xref ref-type="bibr" rid="B55">Riebesehl and Langer 2017</xref>
                </td><td rowspan="1" colspan="1">Argentina</td></tr><tr><td rowspan="2" colspan="1"><italic><tp:taxon-name><tp:taxon-name-part taxon-name-part-type="genus" reg="Xylodon">X.</tp:taxon-name-part><tp:taxon-name-part taxon-name-part-type="species" reg="heterocystidiatus">heterocystidiatus</tp:taxon-name-part></tp:taxon-name></italic> (H.X.Xiong, Y.C.Dai &amp; Sheng H.Wu) Riebesehl, Yurchenko &amp; Langer</td><td rowspan="1" colspan="1">Wu 9209-27</td><td rowspan="1" colspan="1">
                  <ext-link xmlns:xlink="http://www.w3.org/1999/xlink" ext-link-type="gen" xlink:href="JX175045" xlink:type="simple">JX175045</ext-link>
                </td><td rowspan="1" colspan="1">–</td><td rowspan="1" colspan="1">
                  <xref ref-type="bibr" rid="B72">Yurchenko and Wu 2014</xref>
                </td><td rowspan="1" colspan="1">Taiwan</td></tr><tr><td rowspan="1" colspan="1">–</td><td rowspan="1" colspan="1">–</td><td rowspan="1" colspan="1">
                  <ext-link xmlns:xlink="http://www.w3.org/1999/xlink" ext-link-type="gen" xlink:href="KX857821" xlink:type="simple">KX857821</ext-link>
                </td><td rowspan="1" colspan="1">
                  <xref ref-type="bibr" rid="B6">Chen et al. 2017</xref>
                </td><td rowspan="1" colspan="1">–</td></tr><tr><td rowspan="1" colspan="1"><italic><tp:taxon-name><tp:taxon-name-part taxon-name-part-type="genus" reg="Xylodon">X.</tp:taxon-name-part><tp:taxon-name-part taxon-name-part-type="species" reg="hjortstamii">hjortstamii</tp:taxon-name-part></tp:taxon-name></italic> (Gresl. &amp; Rajchenb.) Riebesehl &amp; Langer</td><td rowspan="1" colspan="1">–</td><td rowspan="1" colspan="1">n.a.</td><td rowspan="1" colspan="1">n.a.</td><td rowspan="1" colspan="1">–</td><td rowspan="1" colspan="1">–</td></tr><tr><td rowspan="4" colspan="1">
                  <bold><italic><tp:taxon-name><tp:taxon-name-part taxon-name-part-type="genus" reg="Xylodon">X.</tp:taxon-name-part><tp:taxon-name-part taxon-name-part-type="species" reg="hyphodontinus">hyphodontinus</tp:taxon-name-part></tp:taxon-name></italic> (Hjortstam &amp; Ryvarden) Riebesehl, Yurchenko &amp; G.Gruhn</bold>
                </td><td rowspan="1" colspan="1">
                  <bold>KAS-GEL9222</bold>
                </td><td rowspan="1" colspan="1">
                  <bold><ext-link xmlns:xlink="http://www.w3.org/1999/xlink" ext-link-type="gen" xlink:href="MH880205" xlink:type="simple">MH880205</ext-link></bold>
                </td><td rowspan="1" colspan="1">
                  <bold><ext-link xmlns:xlink="http://www.w3.org/1999/xlink" ext-link-type="gen" xlink:href="MH884903" xlink:type="simple">MH884903</ext-link></bold>
                </td><td rowspan="1" colspan="1">
                  <bold>This study</bold>
                </td><td rowspan="1" colspan="1">
                  <bold>Kenya</bold>
                </td></tr><tr><td rowspan="1" colspan="1">
                  <bold>LIP GG-GUY13-044</bold>
                </td><td rowspan="1" colspan="1">
                  <bold><ext-link xmlns:xlink="http://www.w3.org/1999/xlink" ext-link-type="gen" xlink:href="MH880206" xlink:type="simple">MH880206</ext-link></bold>
                </td><td rowspan="1" colspan="1">
                  <bold><ext-link xmlns:xlink="http://www.w3.org/1999/xlink" ext-link-type="gen" xlink:href="MH884904" xlink:type="simple">MH884904</ext-link></bold>
                </td><td rowspan="1" colspan="1">
                  <bold>This study</bold>
                </td><td rowspan="1" colspan="1">
                  <bold>French Guyana</bold>
                </td></tr><tr><td rowspan="1" colspan="1">
                  <bold>LIP GG-MAR12-238</bold>
                </td><td rowspan="1" colspan="1">
                  <bold><ext-link xmlns:xlink="http://www.w3.org/1999/xlink" ext-link-type="gen" xlink:href="MH880207" xlink:type="simple">MH880207</ext-link></bold>
                </td><td rowspan="1" colspan="1">
                  <bold><ext-link xmlns:xlink="http://www.w3.org/1999/xlink" ext-link-type="gen" xlink:href="MH884905" xlink:type="simple">MH884905</ext-link></bold>
                </td><td rowspan="1" colspan="1">
                  <bold>This study</bold>
                </td><td rowspan="1" colspan="1">
                  <bold>Martinique</bold>
                </td></tr><tr><td rowspan="1" colspan="1">
                  <bold>LIP GG-MAR15-127</bold>
                </td><td rowspan="1" colspan="1">
                  <bold><ext-link xmlns:xlink="http://www.w3.org/1999/xlink" ext-link-type="gen" xlink:href="MH880208" xlink:type="simple">MH880208</ext-link></bold>
                </td><td rowspan="1" colspan="1">
                  <bold><ext-link xmlns:xlink="http://www.w3.org/1999/xlink" ext-link-type="gen" xlink:href="MH884906" xlink:type="simple">MH884906</ext-link></bold>
                </td><td rowspan="1" colspan="1">
                  <bold>This study</bold>
                </td><td rowspan="1" colspan="1">
                  <bold>Martinique</bold>
                </td></tr><tr><td rowspan="1" colspan="1"><italic><tp:taxon-name><tp:taxon-name-part taxon-name-part-type="genus" reg="Xylodon">X.</tp:taxon-name-part><tp:taxon-name-part taxon-name-part-type="species" reg="knysnanus">knysnanus</tp:taxon-name-part></tp:taxon-name></italic> (Van der Byl) Hjortstam &amp; Ryvarden</td><td rowspan="1" colspan="1">–</td><td rowspan="1" colspan="1">n.a.</td><td rowspan="1" colspan="1">n.a.</td><td rowspan="1" colspan="1">–</td><td rowspan="1" colspan="1">–</td></tr><tr><td rowspan="1" colspan="1"><italic><tp:taxon-name><tp:taxon-name-part taxon-name-part-type="genus" reg="Xylodon">X.</tp:taxon-name-part><tp:taxon-name-part taxon-name-part-type="species" reg="lanatus">lanatus</tp:taxon-name-part></tp:taxon-name></italic> (Burds. &amp; Nakasone) Hjortstam &amp; Ryvarden</td><td rowspan="1" colspan="1">–</td><td rowspan="1" colspan="1">n.a.</td><td rowspan="1" colspan="1">n.a.</td><td rowspan="1" colspan="1">–</td><td rowspan="1" colspan="1">–</td></tr><tr><td rowspan="2" colspan="1"><italic><tp:taxon-name><tp:taxon-name-part taxon-name-part-type="genus" reg="Xylodon">X.</tp:taxon-name-part><tp:taxon-name-part taxon-name-part-type="species" reg="lenis">lenis</tp:taxon-name-part></tp:taxon-name></italic> Hjortstam &amp; Ryvarden</td><td rowspan="1" colspan="1">Wu0808-32</td><td rowspan="1" colspan="1">–</td><td rowspan="1" colspan="1">
                  <ext-link xmlns:xlink="http://www.w3.org/1999/xlink" ext-link-type="gen" xlink:href="KX857820" xlink:type="simple">KX857820</ext-link>
                </td><td rowspan="1" colspan="1">
                  <xref ref-type="bibr" rid="B6">Chen et al. 2017</xref>
                </td><td rowspan="1" colspan="1">Taiwan</td></tr><tr><td rowspan="1" colspan="1">Wu890714-3, Holotype</td><td rowspan="1" colspan="1">
                  <ext-link xmlns:xlink="http://www.w3.org/1999/xlink" ext-link-type="gen" xlink:href="KY081802" xlink:type="simple">KY081802</ext-link>
                </td><td rowspan="1" colspan="1">–</td><td rowspan="1" colspan="1">
                  <xref ref-type="bibr" rid="B55">Riebesehl and Langer 2017</xref>
                </td><td rowspan="1" colspan="1">Taiwan</td></tr><tr><td rowspan="1" colspan="1"><italic><tp:taxon-name><tp:taxon-name-part taxon-name-part-type="genus" reg="Xylodon">X.</tp:taxon-name-part><tp:taxon-name-part taxon-name-part-type="species" reg="lutescens">lutescens</tp:taxon-name-part></tp:taxon-name></italic> (Hjortstam &amp; Ryvarden) Hjortstam &amp; Ryvarden</td><td rowspan="1" colspan="1">–</td><td rowspan="1" colspan="1">n.a.</td><td rowspan="1" colspan="1">n.a.</td><td rowspan="1" colspan="1">–</td><td rowspan="1" colspan="1">–</td></tr><tr><td rowspan="1" colspan="1"><italic><tp:taxon-name><tp:taxon-name-part taxon-name-part-type="genus" reg="Xylodon">X.</tp:taxon-name-part><tp:taxon-name-part taxon-name-part-type="species" reg="mollissimus">mollissimus</tp:taxon-name-part></tp:taxon-name></italic> (L.W.Zhou) C.C.Chen &amp; Sheng H.Wu</td><td rowspan="1" colspan="1">LWZ20160318-3</td><td rowspan="1" colspan="1">
                  <ext-link xmlns:xlink="http://www.w3.org/1999/xlink" ext-link-type="gen" xlink:href="KY007517" xlink:type="simple">KY007517</ext-link>
                </td><td rowspan="1" colspan="1">n.a.</td><td rowspan="1" colspan="1">
                  <xref ref-type="bibr" rid="B37">Kan et al. 2017</xref>
                </td><td rowspan="1" colspan="1">China</td></tr><tr><td rowspan="1" colspan="1"><italic><tp:taxon-name><tp:taxon-name-part taxon-name-part-type="genus" reg="Xylodon">X.</tp:taxon-name-part><tp:taxon-name-part taxon-name-part-type="species" reg="mussooriensis">mussooriensis</tp:taxon-name-part></tp:taxon-name></italic> Samita, Sanyal &amp; Dhingra</td><td rowspan="1" colspan="1">–</td><td rowspan="1" colspan="1">n.a.</td><td rowspan="1" colspan="1">n.a.</td><td rowspan="1" colspan="1">–</td><td rowspan="1" colspan="1">–</td></tr><tr><td rowspan="3" colspan="1">
                  <bold><italic><tp:taxon-name><tp:taxon-name-part taxon-name-part-type="genus" reg="Xylodon">X.</tp:taxon-name-part><tp:taxon-name-part taxon-name-part-type="species" reg="nespori">nespori</tp:taxon-name-part></tp:taxon-name></italic> (Bres.) Hjortstam &amp; Ryvarden</bold>
                </td><td rowspan="1" colspan="1">KAS-GEL3158</td><td rowspan="1" colspan="1">–</td><td rowspan="1" colspan="1">
                  <ext-link xmlns:xlink="http://www.w3.org/1999/xlink" ext-link-type="gen" xlink:href="DQ340346" xlink:type="simple">DQ340346</ext-link>
                </td><td rowspan="1" colspan="1">unpublished</td><td rowspan="1" colspan="1">Sweden</td></tr><tr><td rowspan="1" colspan="1">
                  <bold>KAS-JR14</bold>
                </td><td rowspan="1" colspan="1">
                  <bold><ext-link xmlns:xlink="http://www.w3.org/1999/xlink" ext-link-type="gen" xlink:href="MH880210" xlink:type="simple">MH880210</ext-link></bold>
                </td><td rowspan="1" colspan="1">–</td><td rowspan="1" colspan="1">
                  <bold>This study</bold>
                </td><td rowspan="1" colspan="1">
                  <bold>Germany</bold>
                </td></tr><tr><td rowspan="1" colspan="1">KUC20161012-50</td><td rowspan="1" colspan="1">
                  <ext-link xmlns:xlink="http://www.w3.org/1999/xlink" ext-link-type="gen" xlink:href="MF774797" xlink:type="simple">MF774797</ext-link>
                </td><td rowspan="1" colspan="1">–</td><td rowspan="1" colspan="1">unpublished</td><td rowspan="1" colspan="1">South Korea</td></tr><tr><td rowspan="1" colspan="1"><italic><tp:taxon-name><tp:taxon-name-part taxon-name-part-type="genus" reg="Xylodon">X.</tp:taxon-name-part><tp:taxon-name-part taxon-name-part-type="species" reg="nesporina">nesporina</tp:taxon-name-part></tp:taxon-name></italic> (Hallenb. &amp; Hjortstam) Hjortstam &amp; Ryvarden</td><td rowspan="1" colspan="1">–</td><td rowspan="1" colspan="1">n.a.</td><td rowspan="1" colspan="1">n.a.</td><td rowspan="1" colspan="1">–</td><td rowspan="1" colspan="1">–</td></tr><tr><td rowspan="13" colspan="1">
                  <bold><italic><tp:taxon-name><tp:taxon-name-part taxon-name-part-type="genus" reg="Xylodon">X.</tp:taxon-name-part><tp:taxon-name-part taxon-name-part-type="species" reg="niemelaei">niemelaei</tp:taxon-name-part></tp:taxon-name></italic> (Sheng H.Wu) Hjortstam &amp; Ryvarden</bold>
                </td><td rowspan="1" colspan="1">Dai 15358</td><td rowspan="1" colspan="1">
                  <ext-link xmlns:xlink="http://www.w3.org/1999/xlink" ext-link-type="gen" xlink:href="KT989973" xlink:type="simple">KT989973</ext-link>
                </td><td rowspan="1" colspan="1">–</td><td rowspan="1" colspan="1">
                  <xref ref-type="bibr" rid="B8">Chen et al. 2016</xref>
                </td><td rowspan="1" colspan="1">China</td></tr><tr><td rowspan="1" colspan="1">
                  <bold>FR-0219860</bold>
                </td><td rowspan="1" colspan="1">
                  <bold><ext-link xmlns:xlink="http://www.w3.org/1999/xlink" ext-link-type="gen" xlink:href="MH880211" xlink:type="simple">MH880211</ext-link></bold>
                </td><td rowspan="1" colspan="1">–</td><td rowspan="1" colspan="1">
                  <bold>This study</bold>
                </td><td rowspan="1" colspan="1">
                  <bold>Réunion</bold>
                </td></tr><tr><td rowspan="1" colspan="1">
                  <bold>FR-0249174</bold>
                </td><td rowspan="1" colspan="1">
                  <bold><ext-link xmlns:xlink="http://www.w3.org/1999/xlink" ext-link-type="gen" xlink:href="MH880212" xlink:type="simple">MH880212</ext-link></bold>
                </td><td rowspan="1" colspan="1">–</td><td rowspan="1" colspan="1">
                  <bold>This study</bold>
                </td><td rowspan="1" colspan="1">
                  <bold>Réunion</bold>
                </td></tr><tr><td rowspan="1" colspan="1">
                  <bold>FR-0249178</bold>
                </td><td rowspan="1" colspan="1">–</td><td rowspan="1" colspan="1">
                  <bold><ext-link xmlns:xlink="http://www.w3.org/1999/xlink" ext-link-type="gen" xlink:href="MH884907" xlink:type="simple">MH884907</ext-link></bold>
                </td><td rowspan="1" colspan="1">
                  <bold>This study</bold>
                </td><td rowspan="1" colspan="1">
                  <bold>Réunion</bold>
                </td></tr><tr><td rowspan="1" colspan="1">
                  <bold>FR-0249225</bold>
                </td><td rowspan="1" colspan="1">
                  <bold><ext-link xmlns:xlink="http://www.w3.org/1999/xlink" ext-link-type="gen" xlink:href="MH880213" xlink:type="simple">MH880213</ext-link></bold>
                </td><td rowspan="1" colspan="1">–</td><td rowspan="1" colspan="1">
                  <bold>This study</bold>
                </td><td rowspan="1" colspan="1">
                  <bold>Réunion</bold>
                </td></tr><tr><td rowspan="1" colspan="1">
                  <bold>FR-0249289</bold>
                </td><td rowspan="1" colspan="1">
                  <bold><ext-link xmlns:xlink="http://www.w3.org/1999/xlink" ext-link-type="gen" xlink:href="MH880214" xlink:type="simple">MH880214</ext-link></bold>
                </td><td rowspan="1" colspan="1">–</td><td rowspan="1" colspan="1">
                  <bold>This study</bold>
                </td><td rowspan="1" colspan="1">
                  <bold>Réunion</bold>
                </td></tr><tr><td rowspan="1" colspan="1">
                  <bold>FR-0249744</bold>
                </td><td rowspan="1" colspan="1">
                  <bold><ext-link xmlns:xlink="http://www.w3.org/1999/xlink" ext-link-type="gen" xlink:href="MH880215" xlink:type="simple">MH880215</ext-link></bold>
                </td><td rowspan="1" colspan="1">–</td><td rowspan="1" colspan="1">
                  <bold>This study</bold>
                </td><td rowspan="1" colspan="1">
                  <bold>Réunion</bold>
                </td></tr><tr><td rowspan="1" colspan="1">
                  <bold>FR-0249811</bold>
                </td><td rowspan="1" colspan="1">
                  <bold><ext-link xmlns:xlink="http://www.w3.org/1999/xlink" ext-link-type="gen" xlink:href="MH880216" xlink:type="simple">MH880216</ext-link></bold>
                </td><td rowspan="1" colspan="1">–</td><td rowspan="1" colspan="1">
                  <bold>This study</bold>
                </td><td rowspan="1" colspan="1">
                  <bold>Réunion</bold>
                </td></tr><tr><td rowspan="1" colspan="1">
                  <bold>FR-0249846</bold>
                </td><td rowspan="1" colspan="1">
                  <bold><ext-link xmlns:xlink="http://www.w3.org/1999/xlink" ext-link-type="gen" xlink:href="MH880217" xlink:type="simple">MH880217</ext-link></bold>
                </td><td rowspan="1" colspan="1">–</td><td rowspan="1" colspan="1">
                  <bold>This study</bold>
                </td><td rowspan="1" colspan="1">
                  <bold>Réunion</bold>
                </td></tr><tr><td rowspan="1" colspan="1">GC 1508-146</td><td rowspan="1" colspan="1">
                  <ext-link xmlns:xlink="http://www.w3.org/1999/xlink" ext-link-type="gen" xlink:href="KX857798" xlink:type="simple">KX857798</ext-link>
                </td><td rowspan="1" colspan="1">–</td><td rowspan="1" colspan="1">
                  <xref ref-type="bibr" rid="B6">Chen et al. 2017</xref>
                </td><td rowspan="1" colspan="1">Taiwan</td></tr><tr><td rowspan="1" colspan="1">
                  <bold>KAS-GEL4904</bold>
                </td><td rowspan="1" colspan="1">
                  <bold><ext-link xmlns:xlink="http://www.w3.org/1999/xlink" ext-link-type="gen" xlink:href="MH880218" xlink:type="simple">MH880218</ext-link></bold>
                </td><td rowspan="1" colspan="1">–</td><td rowspan="1" colspan="1">
                  <bold>This study</bold>
                </td><td rowspan="1" colspan="1">
                  <bold>Réunion</bold>
                </td></tr><tr><td rowspan="1" colspan="1">KAS-GEL4998</td><td rowspan="1" colspan="1">
                  <ext-link xmlns:xlink="http://www.w3.org/1999/xlink" ext-link-type="gen" xlink:href="EU583422" xlink:type="simple">EU583422</ext-link>
                </td><td rowspan="1" colspan="1">–</td><td rowspan="1" colspan="1">unpublished</td><td rowspan="1" colspan="1">Réunion</td></tr><tr><td rowspan="1" colspan="1">Wu1010-62</td><td rowspan="1" colspan="1">–</td><td rowspan="1" colspan="1">
                  <ext-link xmlns:xlink="http://www.w3.org/1999/xlink" ext-link-type="gen" xlink:href="KX857817" xlink:type="simple">KX857817</ext-link>
                </td><td rowspan="1" colspan="1">
                  <xref ref-type="bibr" rid="B6">Chen et al. 2017</xref>
                </td><td rowspan="1" colspan="1">Taiwan</td></tr><tr><td rowspan="1" colspan="1"><italic><tp:taxon-name><tp:taxon-name-part taxon-name-part-type="genus" reg="Xylodon">X.</tp:taxon-name-part><tp:taxon-name-part taxon-name-part-type="species" reg="nongravis">nongravis</tp:taxon-name-part></tp:taxon-name></italic> (Lloyd) C.C.Chen &amp; Sheng H.Wu</td><td rowspan="1" colspan="1">GC1412-22</td><td rowspan="1" colspan="1">
                  <ext-link xmlns:xlink="http://www.w3.org/1999/xlink" ext-link-type="gen" xlink:href="KX857801" xlink:type="simple">KX857801</ext-link>
                </td><td rowspan="1" colspan="1">
                  <ext-link xmlns:xlink="http://www.w3.org/1999/xlink" ext-link-type="gen" xlink:href="KX857818" xlink:type="simple">KX857818</ext-link>
                </td><td rowspan="1" colspan="1">
                  <xref ref-type="bibr" rid="B6">Chen et al. 2017</xref>
                </td><td rowspan="1" colspan="1">Taiwan</td></tr><tr><td rowspan="1" colspan="1"><italic><tp:taxon-name><tp:taxon-name-part taxon-name-part-type="genus" reg="Xylodon">X.</tp:taxon-name-part><tp:taxon-name-part taxon-name-part-type="species" reg="nothofagi">nothofagi</tp:taxon-name-part></tp:taxon-name></italic> (G.Cunn.) Hjortstam &amp; Ryvarden</td><td rowspan="1" colspan="1">PDD:91630</td><td rowspan="1" colspan="1">
                  <ext-link xmlns:xlink="http://www.w3.org/1999/xlink" ext-link-type="gen" xlink:href="GQ411524" xlink:type="simple">GQ411524</ext-link>
                </td><td rowspan="1" colspan="1">–</td><td rowspan="1" colspan="1">
                  <xref ref-type="bibr" rid="B17">Fukami et al. 2010</xref>
                </td><td rowspan="1" colspan="1">New Zealand</td></tr><tr><td rowspan="1" colspan="1"><italic><tp:taxon-name><tp:taxon-name-part taxon-name-part-type="genus" reg="Xylodon">X.</tp:taxon-name-part><tp:taxon-name-part taxon-name-part-type="species" reg="nudisetus">nudisetus</tp:taxon-name-part></tp:taxon-name></italic> (Warcup &amp; P.H.B.Talbot) Hjortstam &amp; Ryvarden</td><td rowspan="1" colspan="1">–</td><td rowspan="1" colspan="1">n.a.</td><td rowspan="1" colspan="1">n.a.</td><td rowspan="1" colspan="1">–</td><td rowspan="1" colspan="1">–</td></tr><tr><td rowspan="3" colspan="1"><italic><tp:taxon-name><tp:taxon-name-part taxon-name-part-type="genus" reg="Xylodon">X.</tp:taxon-name-part><tp:taxon-name-part taxon-name-part-type="species" reg="ovisporus">ovisporus</tp:taxon-name-part></tp:taxon-name></italic> (Corner) Riebesehl &amp; Langer</td><td rowspan="1" colspan="1">ICMP 13830</td><td rowspan="1" colspan="1">
                  <ext-link xmlns:xlink="http://www.w3.org/1999/xlink" ext-link-type="gen" xlink:href="AF145584" xlink:type="simple">AF145584</ext-link>
                </td><td rowspan="1" colspan="1">–</td><td rowspan="1" colspan="1">
                  <xref ref-type="bibr" rid="B51">Paulus et al. 2000</xref>
                </td><td rowspan="1" colspan="1">New Zealand</td></tr><tr><td rowspan="1" colspan="1">KAS-GEL3493</td><td rowspan="1" colspan="1">
                  <ext-link xmlns:xlink="http://www.w3.org/1999/xlink" ext-link-type="gen" xlink:href="EU583421" xlink:type="simple">EU583421</ext-link>
                </td><td rowspan="1" colspan="1">–</td><td rowspan="1" colspan="1">unpublished</td><td rowspan="1" colspan="1">Taiwan</td></tr><tr><td rowspan="1" colspan="1">KUC20130725-29</td><td rowspan="1" colspan="1">–</td><td rowspan="1" colspan="1">
                  <ext-link xmlns:xlink="http://www.w3.org/1999/xlink" ext-link-type="gen" xlink:href="KJ668365" xlink:type="simple">KJ668365</ext-link>
                </td><td rowspan="1" colspan="1">
                  <xref ref-type="bibr" rid="B35">Jang et al. 2016</xref>
                </td><td rowspan="1" colspan="1">South Korea</td></tr><tr><td rowspan="1" colspan="1"><italic><tp:taxon-name><tp:taxon-name-part taxon-name-part-type="genus" reg="Xylodon">X.</tp:taxon-name-part><tp:taxon-name-part taxon-name-part-type="species" reg="papillosus">papillosus</tp:taxon-name-part></tp:taxon-name></italic> (Fr.) Riebesehl, Yurchenko &amp; Langer</td><td rowspan="1" colspan="1">–</td><td rowspan="1" colspan="1">n.a.</td><td rowspan="1" colspan="1">n.a.</td><td rowspan="1" colspan="1">–</td><td rowspan="1" colspan="1">–</td></tr><tr><td rowspan="4" colspan="1">
                  <bold><italic><tp:taxon-name><tp:taxon-name-part taxon-name-part-type="genus" reg="Xylodon">X.</tp:taxon-name-part><tp:taxon-name-part taxon-name-part-type="species" reg="paradoxus">paradoxus</tp:taxon-name-part></tp:taxon-name></italic> (Schrad.) Chevall.</bold>
                </td><td rowspan="1" colspan="1">FCUG 2425</td><td rowspan="1" colspan="1">
                  <ext-link xmlns:xlink="http://www.w3.org/1999/xlink" ext-link-type="gen" xlink:href="AF145571" xlink:type="simple">AF145571</ext-link>
                </td><td rowspan="1" colspan="1">–</td><td rowspan="1" colspan="1">
                  <xref ref-type="bibr" rid="B51">Paulus et al. 2000</xref>
                </td><td rowspan="1" colspan="1">Russia</td></tr><tr><td rowspan="1" colspan="1">KAS-GEL2511</td><td rowspan="1" colspan="1">–</td><td rowspan="1" colspan="1">
                  <ext-link xmlns:xlink="http://www.w3.org/1999/xlink" ext-link-type="gen" xlink:href="AF518647" xlink:type="simple">AF518647</ext-link>
                </td><td rowspan="1" colspan="1">
                  <xref ref-type="bibr" rid="B24">Hibbett and Binder 2002</xref>
                </td><td rowspan="1" colspan="1">Germany</td></tr><tr><td rowspan="1" colspan="1">
                  <bold>KAS-JR06</bold>
                </td><td rowspan="1" colspan="1">
                  <bold><ext-link xmlns:xlink="http://www.w3.org/1999/xlink" ext-link-type="gen" xlink:href="MH880219" xlink:type="simple">MH880219</ext-link></bold>
                </td><td rowspan="1" colspan="1">–</td><td rowspan="1" colspan="1">
                  <bold>This study</bold>
                </td><td rowspan="1" colspan="1">
                  <bold>Germany</bold>
                </td></tr><tr><td rowspan="1" colspan="1">
                  <bold>KAS-JR28</bold>
                </td><td rowspan="1" colspan="1">–</td><td rowspan="1" colspan="1">
                  <bold><ext-link xmlns:xlink="http://www.w3.org/1999/xlink" ext-link-type="gen" xlink:href="MH884908" xlink:type="simple">MH884908</ext-link></bold>
                </td><td rowspan="1" colspan="1">
                  <bold>This study</bold>
                </td><td rowspan="1" colspan="1">
                  <bold>Austria</bold>
                </td></tr><tr><td rowspan="1" colspan="1"><italic><tp:taxon-name><tp:taxon-name-part taxon-name-part-type="genus" reg="Xylodon">X.</tp:taxon-name-part><tp:taxon-name-part taxon-name-part-type="species" reg="pelliculae">pelliculae</tp:taxon-name-part></tp:taxon-name></italic> (H.Furuk.) Riebesehl, Yurchenko &amp; Langer</td><td rowspan="1" colspan="1">–</td><td rowspan="1" colspan="1">n.a.</td><td rowspan="1" colspan="1">n.a.</td><td rowspan="1" colspan="1">–</td><td rowspan="1" colspan="1">–</td></tr><tr><td rowspan="1" colspan="1"><italic><tp:taxon-name><tp:taxon-name-part taxon-name-part-type="genus" reg="Xylodon">X.</tp:taxon-name-part><tp:taxon-name-part taxon-name-part-type="species" reg="poroideoefibulatus">poroideoefibulatus</tp:taxon-name-part></tp:taxon-name></italic> (Sheng H.Wu) Hjortstam &amp; Ryvarden</td><td rowspan="1" colspan="1">–</td><td rowspan="1" colspan="1">n.a.</td><td rowspan="1" colspan="1">n.a.</td><td rowspan="1" colspan="1">–</td><td rowspan="1" colspan="1">–</td></tr><tr><td rowspan="1" colspan="1"><italic><tp:taxon-name><tp:taxon-name-part taxon-name-part-type="genus" reg="Xylodon">X.</tp:taxon-name-part><tp:taxon-name-part taxon-name-part-type="species" reg="pruniaceus">pruniaceus</tp:taxon-name-part></tp:taxon-name></italic> (Hjortstam &amp; Ryvarden) Hjortstam &amp; Ryvarden</td><td rowspan="1" colspan="1">–</td><td rowspan="1" colspan="1">n.a.</td><td rowspan="1" colspan="1">n.a.</td><td rowspan="1" colspan="1">–</td><td rowspan="1" colspan="1">–</td></tr><tr><td rowspan="1" colspan="1">
                  <bold><italic><tp:taxon-name><tp:taxon-name-part taxon-name-part-type="genus" reg="Xylodon">X.</tp:taxon-name-part><tp:taxon-name-part taxon-name-part-type="species" reg="pseudolanatus">pseudolanatus</tp:taxon-name-part></tp:taxon-name></italic> Nakasone, Yurchenko &amp; Riebesehl</bold>
                </td><td rowspan="1" colspan="1">
                  <bold>FP-150922 (CFMR), Holotype</bold>
                </td><td rowspan="1" colspan="1">
                  <bold><ext-link xmlns:xlink="http://www.w3.org/1999/xlink" ext-link-type="gen" xlink:href="MH880220" xlink:type="simple">MH880220</ext-link></bold>
                </td><td rowspan="1" colspan="1">
                  <bold><ext-link xmlns:xlink="http://www.w3.org/1999/xlink" ext-link-type="gen" xlink:href="MH884909" xlink:type="simple">MH884909</ext-link></bold>
                </td><td rowspan="1" colspan="1">
                  <bold>This study</bold>
                </td><td rowspan="1" colspan="1">
                  <bold>Belize</bold>
                </td></tr><tr><td rowspan="1" colspan="1"><italic><tp:taxon-name><tp:taxon-name-part taxon-name-part-type="genus" reg="Xylodon">X.</tp:taxon-name-part><tp:taxon-name-part taxon-name-part-type="species" reg="pseudotropicus">pseudotropicus</tp:taxon-name-part></tp:taxon-name></italic> (C.L.Zhao, B.K.Cui &amp; Y.C.Dai) Riebesehl, Yurchenko &amp; Langer</td><td rowspan="1" colspan="1">Dai 10768</td><td rowspan="1" colspan="1">
                  <ext-link xmlns:xlink="http://www.w3.org/1999/xlink" ext-link-type="gen" xlink:href="KF917543" xlink:type="simple">KF917543</ext-link>
                </td><td rowspan="1" colspan="1">n.a.</td><td rowspan="1" colspan="1">
                  <xref ref-type="bibr" rid="B74">Zhao et al. 2014</xref>
                </td><td rowspan="1" colspan="1">China</td></tr><tr><td rowspan="2" colspan="1"><italic><tp:taxon-name><tp:taxon-name-part taxon-name-part-type="genus" reg="Xylodon">X.</tp:taxon-name-part><tp:taxon-name-part taxon-name-part-type="species" reg="quercinus">quercinus</tp:taxon-name-part></tp:taxon-name></italic> (Pers.) Gray</td><td rowspan="1" colspan="1">Otto Miettinen 15050,1 (H 6013352)</td><td rowspan="1" colspan="1">
                  <ext-link xmlns:xlink="http://www.w3.org/1999/xlink" ext-link-type="gen" xlink:href="KT361632" xlink:type="simple">KT361632</ext-link>
                </td><td rowspan="1" colspan="1">–</td><td rowspan="1" colspan="1">
                  <xref ref-type="bibr" rid="B1">Ariyawansa et al. 2015</xref>
                </td><td rowspan="1" colspan="1">Finland</td></tr><tr><td rowspan="1" colspan="1"><ext-link xmlns:xlink="http://www.w3.org/1999/xlink" ext-link-type="gen" xlink:href="KHL11076" xlink:type="simple">KHL11076</ext-link> (GB)</td><td rowspan="1" colspan="1">
                  <ext-link xmlns:xlink="http://www.w3.org/1999/xlink" ext-link-type="gen" xlink:href="KT361633" xlink:type="simple">KT361633</ext-link>
                </td><td rowspan="1" colspan="1">
                  <ext-link xmlns:xlink="http://www.w3.org/1999/xlink" ext-link-type="gen" xlink:href="AY586678" xlink:type="simple">AY586678</ext-link>
                </td><td rowspan="1" colspan="1">
                  <xref ref-type="bibr" rid="B45">Larsson et al. 2004</xref>
                </td><td rowspan="1" colspan="1">Sweden</td></tr><tr><td rowspan="4" colspan="1">
                  <bold><italic><tp:taxon-name><tp:taxon-name-part taxon-name-part-type="genus" reg="Xylodon">X.</tp:taxon-name-part><tp:taxon-name-part taxon-name-part-type="species" reg="raduloides">raduloides</tp:taxon-name-part></tp:taxon-name></italic> (Pers.) Riebesehl &amp; Langer</bold>
                </td><td rowspan="1" colspan="1">ICMP 13833</td><td rowspan="1" colspan="1">
                  <ext-link xmlns:xlink="http://www.w3.org/1999/xlink" ext-link-type="gen" xlink:href="AF145580" xlink:type="simple">AF145580</ext-link>
                </td><td rowspan="1" colspan="1">–</td><td rowspan="1" colspan="1">
                  <xref ref-type="bibr" rid="B51">Paulus et al. 2000</xref>
                </td><td rowspan="1" colspan="1">Australia</td></tr><tr><td rowspan="1" colspan="1">
                  <bold>KAS-JR 02</bold>
                </td><td rowspan="1" colspan="1">
                  <bold><ext-link xmlns:xlink="http://www.w3.org/1999/xlink" ext-link-type="gen" xlink:href="MH880221" xlink:type="simple">MH880221</ext-link></bold>
                </td><td rowspan="1" colspan="1">–</td><td rowspan="1" colspan="1">
                  <bold>This study</bold>
                </td><td rowspan="1" colspan="1">
                  <bold>Germany</bold>
                </td></tr><tr><td rowspan="1" colspan="1">
                  <bold>KAS-JR 03</bold>
                </td><td rowspan="1" colspan="1">
                  <bold><ext-link xmlns:xlink="http://www.w3.org/1999/xlink" ext-link-type="gen" xlink:href="MH880222" xlink:type="simple">MH880222</ext-link></bold>
                </td><td rowspan="1" colspan="1">–</td><td rowspan="1" colspan="1">
                  <bold>This study</bold>
                </td><td rowspan="1" colspan="1">
                  <bold>Germany</bold>
                </td></tr><tr><td rowspan="1" colspan="1">
                  <bold>KAS-JR 09</bold>
                </td><td rowspan="1" colspan="1">
                  <bold><ext-link xmlns:xlink="http://www.w3.org/1999/xlink" ext-link-type="gen" xlink:href="MH880223" xlink:type="simple">MH880223</ext-link></bold>
                </td><td rowspan="1" colspan="1">–</td><td rowspan="1" colspan="1">
                  <bold>This study</bold>
                </td><td rowspan="1" colspan="1">
                  <bold>Germany</bold>
                </td></tr><tr><td rowspan="3" colspan="1">
                  <bold><italic><tp:taxon-name><tp:taxon-name-part taxon-name-part-type="genus" reg="Xylodon">X.</tp:taxon-name-part><tp:taxon-name-part taxon-name-part-type="species" reg="raduloides">raduloides</tp:taxon-name-part></tp:taxon-name></italic> (Pers.) Riebesehl &amp; Langer</bold>
                </td><td rowspan="1" colspan="1">
                  <bold>KAS-JR 10</bold>
                </td><td rowspan="1" colspan="1">
                  <bold><ext-link xmlns:xlink="http://www.w3.org/1999/xlink" ext-link-type="gen" xlink:href="MH880224" xlink:type="simple">MH880224</ext-link></bold>
                </td><td rowspan="1" colspan="1">–</td><td rowspan="1" colspan="1">
                  <bold>This study</bold>
                </td><td rowspan="1" colspan="1">
                  <bold>Germany</bold>
                </td></tr><tr><td rowspan="1" colspan="1">
                  <bold>KAS-JR 26</bold>
                </td><td rowspan="1" colspan="1">
                  <bold><ext-link xmlns:xlink="http://www.w3.org/1999/xlink" ext-link-type="gen" xlink:href="MH880225" xlink:type="simple">MH880225</ext-link></bold>
                </td><td rowspan="1" colspan="1">
                  <bold><ext-link xmlns:xlink="http://www.w3.org/1999/xlink" ext-link-type="gen" xlink:href="MH884910" xlink:type="simple">MH884910</ext-link></bold>
                </td><td rowspan="1" colspan="1">
                  <bold>This study</bold>
                </td><td rowspan="1" colspan="1">
                  <bold>Germany</bold>
                </td></tr><tr><td rowspan="1" colspan="1">
                  <bold>LR 18813</bold>
                </td><td rowspan="1" colspan="1">
                  <bold><ext-link xmlns:xlink="http://www.w3.org/1999/xlink" ext-link-type="gen" xlink:href="MH880226" xlink:type="simple">MH880226</ext-link></bold>
                </td><td rowspan="1" colspan="1">
                  <bold><ext-link xmlns:xlink="http://www.w3.org/1999/xlink" ext-link-type="gen" xlink:href="MH884911" xlink:type="simple">MH884911</ext-link></bold>
                </td><td rowspan="1" colspan="1">
                  <bold>This study</bold>
                </td><td rowspan="1" colspan="1">
                  <bold>Australia</bold>
                </td></tr><tr><td rowspan="1" colspan="1"><italic><tp:taxon-name><tp:taxon-name-part taxon-name-part-type="genus" reg="Xylodon">X.</tp:taxon-name-part><tp:taxon-name-part taxon-name-part-type="species" reg="ramicida">ramicida</tp:taxon-name-part></tp:taxon-name></italic> Spirin &amp; Miettinen</td><td rowspan="1" colspan="1">Viacheslav Spirin 7664 (H), Holotype</td><td rowspan="1" colspan="1">
                  <ext-link xmlns:xlink="http://www.w3.org/1999/xlink" ext-link-type="gen" xlink:href="KT361634" xlink:type="simple">KT361634</ext-link>
                </td><td rowspan="1" colspan="1">n.a.</td><td rowspan="1" colspan="1">
                  <xref ref-type="bibr" rid="B1">Ariyawansa et al. 2015</xref>
                </td><td rowspan="1" colspan="1">Russia</td></tr><tr><td rowspan="3" colspan="1"><italic><tp:taxon-name><tp:taxon-name-part taxon-name-part-type="genus" reg="Xylodon">X.</tp:taxon-name-part><tp:taxon-name-part taxon-name-part-type="species" reg="reticulatus">reticulatus</tp:taxon-name-part></tp:taxon-name></italic> (C.C.Chen &amp; Sheng H.Wu) C.C.Chen &amp; Sheng H.Wu</td><td rowspan="1" colspan="1">GC1512-1</td><td rowspan="1" colspan="1">
                  <ext-link xmlns:xlink="http://www.w3.org/1999/xlink" ext-link-type="gen" xlink:href="KX857808" xlink:type="simple">KX857808</ext-link>
                </td><td rowspan="1" colspan="1">
                  <ext-link xmlns:xlink="http://www.w3.org/1999/xlink" ext-link-type="gen" xlink:href="KX857813" xlink:type="simple">KX857813</ext-link>
                </td><td rowspan="1" colspan="1">
                  <xref ref-type="bibr" rid="B6">Chen et al. 2017</xref>
                </td><td rowspan="1" colspan="1">Taiwan</td></tr><tr><td rowspan="1" colspan="1">KUC20160721B-26</td><td rowspan="1" colspan="1">
                  <ext-link xmlns:xlink="http://www.w3.org/1999/xlink" ext-link-type="gen" xlink:href="MF774798" xlink:type="simple">MF774798</ext-link>
                </td><td rowspan="1" colspan="1">–</td><td rowspan="1" colspan="1">
                  <xref ref-type="bibr" rid="B41">Kwon et al. 2018</xref>
                </td><td rowspan="1" colspan="1">South Korea</td></tr><tr><td rowspan="1" colspan="1">Wu1109-178, Holotype</td><td rowspan="1" colspan="1">
                  <ext-link xmlns:xlink="http://www.w3.org/1999/xlink" ext-link-type="gen" xlink:href="KX857805" xlink:type="simple">KX857805</ext-link>
                </td><td rowspan="1" colspan="1">–</td><td rowspan="1" colspan="1">
                  <xref ref-type="bibr" rid="B6">Chen et al. 2017</xref>
                </td><td rowspan="1" colspan="1">Taiwan</td></tr><tr><td rowspan="3" colspan="1"><italic><tp:taxon-name><tp:taxon-name-part taxon-name-part-type="genus" reg="Xylodon">X.</tp:taxon-name-part><tp:taxon-name-part taxon-name-part-type="species" reg="rhizomorphus">rhizomorphus</tp:taxon-name-part></tp:taxon-name></italic> (C.L.Zhao, B.K.Cui &amp; Y.C.Dai) Riebesehl, Yurchenko &amp; Langer</td><td rowspan="1" colspan="1">Dai 12354</td><td rowspan="1" colspan="1">
                  <ext-link xmlns:xlink="http://www.w3.org/1999/xlink" ext-link-type="gen" xlink:href="KF917544" xlink:type="simple">KF917544</ext-link>
                </td><td rowspan="1" colspan="1">n.a.</td><td rowspan="1" colspan="1">
                  <xref ref-type="bibr" rid="B74">Zhao et al. 2014</xref>
                </td><td rowspan="1" colspan="1">China</td></tr><tr><td rowspan="1" colspan="1">Dai 12367, Holotype</td><td rowspan="1" colspan="1">
                  <ext-link xmlns:xlink="http://www.w3.org/1999/xlink" ext-link-type="gen" xlink:href="KF917545" xlink:type="simple">KF917545</ext-link>
                </td><td rowspan="1" colspan="1">–</td><td rowspan="1" colspan="1">
                  <xref ref-type="bibr" rid="B74">Zhao et al. 2014</xref>
                </td><td rowspan="1" colspan="1">China</td></tr><tr><td rowspan="1" colspan="1">Dai 12389</td><td rowspan="1" colspan="1">
                  <ext-link xmlns:xlink="http://www.w3.org/1999/xlink" ext-link-type="gen" xlink:href="KF917546" xlink:type="simple">KF917546</ext-link>
                </td><td rowspan="1" colspan="1">–</td><td rowspan="1" colspan="1">
                  <xref ref-type="bibr" rid="B74">Zhao et al. 2014</xref>
                </td><td rowspan="1" colspan="1">China</td></tr><tr><td rowspan="1" colspan="1"><italic><tp:taxon-name><tp:taxon-name-part taxon-name-part-type="genus" reg="Xylodon">X.</tp:taxon-name-part><tp:taxon-name-part taxon-name-part-type="species" reg="rickii">rickii</tp:taxon-name-part></tp:taxon-name></italic> (Hjortstam &amp; Ryvarden) K.H. Larss.</td><td rowspan="1" colspan="1">–</td><td rowspan="1" colspan="1">n.a.</td><td rowspan="1" colspan="1">n.a.</td><td rowspan="1" colspan="1">–</td><td rowspan="1" colspan="1">–</td></tr><tr><td rowspan="1" colspan="1"><italic><tp:taxon-name><tp:taxon-name-part taxon-name-part-type="genus" reg="Xylodon">X.</tp:taxon-name-part><tp:taxon-name-part taxon-name-part-type="species" reg="rimosissimus">rimosissimus</tp:taxon-name-part></tp:taxon-name></italic> (Peck) Hjortstam &amp; Ryvarden</td><td rowspan="1" colspan="1">Ryberg 021031 (GB)</td><td rowspan="1" colspan="1">
                  <ext-link xmlns:xlink="http://www.w3.org/1999/xlink" ext-link-type="gen" xlink:href="DQ873627" xlink:type="simple">DQ873627</ext-link>
                </td><td rowspan="1" colspan="1">
                  <ext-link xmlns:xlink="http://www.w3.org/1999/xlink" ext-link-type="gen" xlink:href="DQ873628" xlink:type="simple">DQ873628</ext-link>
                </td><td rowspan="1" colspan="1">
                  <xref ref-type="bibr" rid="B46">Larsson et al. 2006</xref>
                </td><td rowspan="1" colspan="1">Sweden</td></tr><tr><td rowspan="1" colspan="1"><italic><tp:taxon-name><tp:taxon-name-part taxon-name-part-type="genus" reg="Xylodon">X.</tp:taxon-name-part><tp:taxon-name-part taxon-name-part-type="species" reg="rudis">rudis</tp:taxon-name-part></tp:taxon-name></italic> (Hjortstam &amp; Ryvarden) Hjortstam &amp; Ryvarden</td><td rowspan="1" colspan="1">–</td><td rowspan="1" colspan="1">n.a.</td><td rowspan="1" colspan="1">n.a.</td><td rowspan="1" colspan="1">–</td><td rowspan="1" colspan="1">–</td></tr><tr><td rowspan="1" colspan="1"><italic><tp:taxon-name><tp:taxon-name-part taxon-name-part-type="genus" reg="Xylodon">X.</tp:taxon-name-part><tp:taxon-name-part taxon-name-part-type="species" reg="septocystidiatus">septocystidiatus</tp:taxon-name-part></tp:taxon-name></italic> (H.X.Xiong, Y.C.Dai &amp; Sheng H.Wu) Riebesehl &amp; Langer</td><td rowspan="1" colspan="1">–</td><td rowspan="1" colspan="1">n.a.</td><td rowspan="1" colspan="1">n.a.</td><td rowspan="1" colspan="1">–</td><td rowspan="1" colspan="1">–</td></tr><tr><td rowspan="4" colspan="1">
                  <bold><italic><tp:taxon-name><tp:taxon-name-part taxon-name-part-type="genus" reg="Xylodon">X.</tp:taxon-name-part><tp:taxon-name-part taxon-name-part-type="species" reg="serpentiformis">serpentiformis</tp:taxon-name-part></tp:taxon-name></italic> (Langer) Hjortstam &amp; Ryvarden</bold>
                </td><td rowspan="1" colspan="1">
                  <bold>KAS-GEL3668</bold>
                </td><td rowspan="1" colspan="1">
                  <bold><ext-link xmlns:xlink="http://www.w3.org/1999/xlink" ext-link-type="gen" xlink:href="MH880227" xlink:type="simple">MH880227</ext-link></bold>
                </td><td rowspan="1" colspan="1">–</td><td rowspan="1" colspan="1">
                  <bold>This study</bold>
                </td><td rowspan="1" colspan="1">
                  <bold>Taiwan</bold>
                </td></tr><tr><td rowspan="1" colspan="1">
                  <bold>TUB-FO 40675</bold>
                </td><td rowspan="1" colspan="1">
                  <bold><ext-link xmlns:xlink="http://www.w3.org/1999/xlink" ext-link-type="gen" xlink:href="MH880228" xlink:type="simple">MH880228</ext-link></bold>
                </td><td rowspan="1" colspan="1">–</td><td rowspan="1" colspan="1">
                  <bold>This study</bold>
                </td><td rowspan="1" colspan="1">
                  <bold>Taiwan</bold>
                </td></tr><tr><td rowspan="1" colspan="1">
                  <bold>TUB-FO 40985</bold>
                </td><td rowspan="1" colspan="1">–</td><td rowspan="1" colspan="1">
                  <bold><ext-link xmlns:xlink="http://www.w3.org/1999/xlink" ext-link-type="gen" xlink:href="MH884912" xlink:type="simple">MH884912</ext-link></bold>
                </td><td rowspan="1" colspan="1">
                  <bold>This study</bold>
                </td><td rowspan="1" colspan="1">
                  <bold>Taiwan</bold>
                </td></tr><tr><td rowspan="1" colspan="1">
                  <bold>TUB-FO 42688</bold>
                </td><td rowspan="1" colspan="1">
                  <bold><ext-link xmlns:xlink="http://www.w3.org/1999/xlink" ext-link-type="gen" xlink:href="MH880229" xlink:type="simple">MH880229</ext-link></bold>
                </td><td rowspan="1" colspan="1">
                  <bold><ext-link xmlns:xlink="http://www.w3.org/1999/xlink" ext-link-type="gen" xlink:href="MH884913" xlink:type="simple">MH884913</ext-link></bold>
                </td><td rowspan="1" colspan="1">
                  <bold>This study</bold>
                </td><td rowspan="1" colspan="1">
                  <bold>Taiwan</bold>
                </td></tr><tr><td rowspan="1" colspan="1"><italic><tp:taxon-name><tp:taxon-name-part taxon-name-part-type="genus" reg="Xylodon">X.</tp:taxon-name-part></tp:taxon-name></italic> sp. 1</td><td rowspan="1" colspan="1">Dai 15321</td><td rowspan="1" colspan="1">
                  <ext-link xmlns:xlink="http://www.w3.org/1999/xlink" ext-link-type="gen" xlink:href="KT989969" xlink:type="simple">KT989969</ext-link>
                </td><td rowspan="1" colspan="1">n.a.</td><td rowspan="1" colspan="1">
                  <xref ref-type="bibr" rid="B8">Chen et al. 2016</xref>
                </td><td rowspan="1" colspan="1">China</td></tr><tr><td rowspan="4" colspan="1">
                  <bold><italic><tp:taxon-name><tp:taxon-name-part taxon-name-part-type="genus" reg="Xylodon">X.</tp:taxon-name-part><tp:taxon-name-part taxon-name-part-type="species" reg="spathulatus">spathulatus</tp:taxon-name-part></tp:taxon-name></italic> (Schrad.) Kuntze</bold>
                </td><td rowspan="1" colspan="1">KAS-GEL2690</td><td rowspan="1" colspan="1">
                  <ext-link xmlns:xlink="http://www.w3.org/1999/xlink" ext-link-type="gen" xlink:href="KY081803" xlink:type="simple">KY081803</ext-link>
                </td><td rowspan="1" colspan="1">–</td><td rowspan="1" colspan="1">
                  <xref ref-type="bibr" rid="B55">Riebesehl and Langer 2017</xref>
                </td><td rowspan="1" colspan="1">Germany</td></tr><tr><td rowspan="1" colspan="1">
                  <bold>KAS-MMS7224</bold>
                </td><td rowspan="1" colspan="1">
                  <bold><ext-link xmlns:xlink="http://www.w3.org/1999/xlink" ext-link-type="gen" xlink:href="MH880230" xlink:type="simple">MH880230</ext-link></bold>
                </td><td rowspan="1" colspan="1">–</td><td rowspan="1" colspan="1">
                  <bold>This study</bold>
                </td><td rowspan="1" colspan="1">
                  <bold>Czech Republic</bold>
                </td></tr><tr><td rowspan="1" colspan="1">KHL7085 (GB)</td><td rowspan="1" colspan="1">
                  <ext-link xmlns:xlink="http://www.w3.org/1999/xlink" ext-link-type="gen" xlink:href="KY081804" xlink:type="simple">KY081804</ext-link>
                </td><td rowspan="1" colspan="1">–</td><td rowspan="1" colspan="1">
                  <xref ref-type="bibr" rid="B55">Riebesehl and Langer 2017</xref>
                </td><td rowspan="1" colspan="1">Sweden</td></tr><tr><td rowspan="1" colspan="1">
                  <bold>MSK-F 12931</bold>
                </td><td rowspan="1" colspan="1">
                  <bold><ext-link xmlns:xlink="http://www.w3.org/1999/xlink" ext-link-type="gen" xlink:href="MH880231" xlink:type="simple">MH880231</ext-link></bold>
                </td><td rowspan="1" colspan="1">
                  <bold><ext-link xmlns:xlink="http://www.w3.org/1999/xlink" ext-link-type="gen" xlink:href="MH884914" xlink:type="simple">MH884914</ext-link></bold>
                </td><td rowspan="1" colspan="1">
                  <bold>This study</bold>
                </td><td rowspan="1" colspan="1">
                  <bold>Russia</bold>
                </td></tr><tr><td rowspan="1" colspan="1">
                  <bold><italic><tp:taxon-name><tp:taxon-name-part taxon-name-part-type="genus" reg="Xylodon">X.</tp:taxon-name-part><tp:taxon-name-part taxon-name-part-type="species" reg="subclavatus">subclavatus</tp:taxon-name-part></tp:taxon-name></italic> (Yurchenko, H.X.Xiong &amp; Sheng H.Wu) Riebesehl, Yurchenko &amp; Langer</bold>
                </td><td rowspan="1" colspan="1">
                  <bold>TUB-FO 42167</bold>
                </td><td rowspan="1" colspan="1">
                  <bold><ext-link xmlns:xlink="http://www.w3.org/1999/xlink" ext-link-type="gen" xlink:href="MH880232" xlink:type="simple">MH880232</ext-link></bold>
                </td><td rowspan="1" colspan="1">n.a.</td><td rowspan="1" colspan="1">
                  <bold>This study</bold>
                </td><td rowspan="1" colspan="1">
                  <bold>Taiwan</bold>
                </td></tr><tr><td rowspan="2" colspan="1">
                  <bold><italic><tp:taxon-name><tp:taxon-name-part taxon-name-part-type="genus" reg="Xylodon">X.</tp:taxon-name-part><tp:taxon-name-part taxon-name-part-type="species" reg="subflaviporus">subflaviporus</tp:taxon-name-part></tp:taxon-name></italic> C.C.Chen &amp; Sheng H.Wu</bold>
                </td><td rowspan="1" colspan="1">
                  <bold>KAS-GEL3466</bold>
                </td><td rowspan="1" colspan="1">
                  <bold><ext-link xmlns:xlink="http://www.w3.org/1999/xlink" ext-link-type="gen" xlink:href="MH880233" xlink:type="simple">MH880233</ext-link></bold>
                </td><td rowspan="1" colspan="1">–</td><td rowspan="1" colspan="1">
                  <bold>This study</bold>
                </td><td rowspan="1" colspan="1">
                  <bold>Taiwan</bold>
                </td></tr><tr><td rowspan="1" colspan="1">Wu 0809-76</td><td rowspan="1" colspan="1">
                  <ext-link xmlns:xlink="http://www.w3.org/1999/xlink" ext-link-type="gen" xlink:href="KX857803" xlink:type="simple">KX857803</ext-link>
                </td><td rowspan="1" colspan="1">
                  <ext-link xmlns:xlink="http://www.w3.org/1999/xlink" ext-link-type="gen" xlink:href="KX857815" xlink:type="simple">KX857815</ext-link>
                </td><td rowspan="1" colspan="1">
                  <xref ref-type="bibr" rid="B6">Chen et al. 2017</xref>
                </td><td rowspan="1" colspan="1">China</td></tr><tr><td rowspan="1" colspan="1"><italic><tp:taxon-name><tp:taxon-name-part taxon-name-part-type="genus" reg="Xylodon">X.</tp:taxon-name-part><tp:taxon-name-part taxon-name-part-type="species" reg="subglobosus">subglobosus</tp:taxon-name-part></tp:taxon-name></italic> Samita, Sanyal &amp; Dhingra</td><td rowspan="1" colspan="1">–</td><td rowspan="1" colspan="1">n.a.</td><td rowspan="1" colspan="1">n.a.</td><td rowspan="1" colspan="1">–</td><td rowspan="1" colspan="1">–</td></tr><tr><td rowspan="1" colspan="1"><italic><tp:taxon-name><tp:taxon-name-part taxon-name-part-type="genus" reg="Xylodon">X.</tp:taxon-name-part><tp:taxon-name-part taxon-name-part-type="species" reg="submucronatus">submucronatus</tp:taxon-name-part></tp:taxon-name></italic> (Hjortstam &amp; Renvall) Hjortstam &amp; Ryvarden</td><td rowspan="1" colspan="1">–</td><td rowspan="1" colspan="1">n.a.</td><td rowspan="1" colspan="1">n.a.</td><td rowspan="1" colspan="1">–</td><td rowspan="1" colspan="1">–</td></tr><tr><td rowspan="1" colspan="1"><italic><tp:taxon-name><tp:taxon-name-part taxon-name-part-type="genus" reg="Xylodon">X.</tp:taxon-name-part><tp:taxon-name-part taxon-name-part-type="species" reg="subscopinellus">subscopinellus</tp:taxon-name-part></tp:taxon-name></italic> (G.Cunn.) Hjortstam &amp; Ryvarden</td><td rowspan="1" colspan="1">–</td><td rowspan="1" colspan="1">n.a.</td><td rowspan="1" colspan="1">n.a.</td><td rowspan="1" colspan="1">–</td><td rowspan="1" colspan="1">–</td></tr><tr><td rowspan="2" colspan="1"><italic><tp:taxon-name><tp:taxon-name-part taxon-name-part-type="genus" reg="Xylodon">X.</tp:taxon-name-part><tp:taxon-name-part taxon-name-part-type="species" reg="subtropicus">subtropicus</tp:taxon-name-part></tp:taxon-name></italic> (C.C.Chen &amp; Sheng H.Wu) C.C.Chen &amp; Sheng H.Wu</td><td rowspan="1" colspan="1">Wu 1508-2</td><td rowspan="1" colspan="1">
                  <ext-link xmlns:xlink="http://www.w3.org/1999/xlink" ext-link-type="gen" xlink:href="KX857806" xlink:type="simple">KX857806</ext-link>
                </td><td rowspan="1" colspan="1">
                  <ext-link xmlns:xlink="http://www.w3.org/1999/xlink" ext-link-type="gen" xlink:href="KX857812" xlink:type="simple">KX857812</ext-link>
                </td><td rowspan="1" colspan="1">
                  <xref ref-type="bibr" rid="B6">Chen et al. 2017</xref>
                </td><td rowspan="1" colspan="1">China</td></tr><tr><td rowspan="1" colspan="1">Wu 9806-105, Holotype</td><td rowspan="1" colspan="1">
                  <ext-link xmlns:xlink="http://www.w3.org/1999/xlink" ext-link-type="gen" xlink:href="KX857807" xlink:type="simple">KX857807</ext-link>
                </td><td rowspan="1" colspan="1">
                  <ext-link xmlns:xlink="http://www.w3.org/1999/xlink" ext-link-type="gen" xlink:href="KX857809" xlink:type="simple">KX857809</ext-link>
                </td><td rowspan="1" colspan="1">
                  <xref ref-type="bibr" rid="B6">Chen et al. 2017</xref>
                </td><td rowspan="1" colspan="1">Vietnam</td></tr><tr><td rowspan="1" colspan="1"><italic><tp:taxon-name><tp:taxon-name-part taxon-name-part-type="genus" reg="Xylodon">X.</tp:taxon-name-part><tp:taxon-name-part taxon-name-part-type="species" reg="syringae">syringae</tp:taxon-name-part></tp:taxon-name></italic> (Langer) Hjortstam &amp; Ryvarden</td><td rowspan="1" colspan="1">–</td><td rowspan="1" colspan="1">n.a.</td><td rowspan="1" colspan="1">n.a.</td><td rowspan="1" colspan="1">–</td><td rowspan="1" colspan="1">–</td></tr><tr><td rowspan="1" colspan="1"><italic><tp:taxon-name><tp:taxon-name-part taxon-name-part-type="genus" reg="Xylodon">X.</tp:taxon-name-part><tp:taxon-name-part taxon-name-part-type="species" reg="taiwanianus">taiwanianus</tp:taxon-name-part></tp:taxon-name></italic> (Sheng H.Wu) Hjortstam &amp; Ryvarden</td><td rowspan="1" colspan="1">–</td><td rowspan="1" colspan="1">n.a.</td><td rowspan="1" colspan="1">n.a.</td><td rowspan="1" colspan="1">–</td><td rowspan="1" colspan="1">–</td></tr><tr><td rowspan="1" colspan="1"><italic><tp:taxon-name><tp:taxon-name-part taxon-name-part-type="genus" reg="Xylodon">X.</tp:taxon-name-part><tp:taxon-name-part taxon-name-part-type="species" reg="tenellus">tenellus</tp:taxon-name-part></tp:taxon-name></italic> Hjortstam &amp; Ryvarden</td><td rowspan="1" colspan="1">–</td><td rowspan="1" colspan="1">n.a.</td><td rowspan="1" colspan="1">n.a.</td><td rowspan="1" colspan="1">–</td><td rowspan="1" colspan="1">–</td></tr><tr><td rowspan="1" colspan="1"><italic><tp:taxon-name><tp:taxon-name-part taxon-name-part-type="genus" reg="Xylodon">X.</tp:taxon-name-part><tp:taxon-name-part taxon-name-part-type="species" reg="tenuicystidius">tenuicystidius</tp:taxon-name-part></tp:taxon-name></italic> (Hjortstam &amp; Ryvarden) Hjortstam &amp; Ryvarden</td><td rowspan="1" colspan="1">–</td><td rowspan="1" colspan="1">n.a.</td><td rowspan="1" colspan="1">n.a.</td><td rowspan="1" colspan="1">–</td><td rowspan="1" colspan="1">–</td></tr><tr><td rowspan="1" colspan="1"><italic><tp:taxon-name><tp:taxon-name-part taxon-name-part-type="genus" reg="Xylodon">X.</tp:taxon-name-part><tp:taxon-name-part taxon-name-part-type="species" reg="trametoides">trametoides</tp:taxon-name-part></tp:taxon-name></italic> (Núñez) Riebesehl &amp; Langer</td><td rowspan="1" colspan="1">–</td><td rowspan="1" colspan="1">n.a.</td><td rowspan="1" colspan="1">n.a.</td><td rowspan="1" colspan="1">–</td><td rowspan="1" colspan="1">–</td></tr><tr><td rowspan="1" colspan="1"><italic><tp:taxon-name><tp:taxon-name-part taxon-name-part-type="genus" reg="Xylodon">X.</tp:taxon-name-part><tp:taxon-name-part taxon-name-part-type="species" reg="tuberculatus">tuberculatus</tp:taxon-name-part></tp:taxon-name></italic> (Kotir. &amp; Saaren.) Hjortstam &amp; Ryvarden</td><td rowspan="1" colspan="1">–</td><td rowspan="1" colspan="1">n.a.</td><td rowspan="1" colspan="1">n.a.</td><td rowspan="1" colspan="1">–</td><td rowspan="1" colspan="1">–</td></tr><tr><td rowspan="1" colspan="1"><italic><tp:taxon-name><tp:taxon-name-part taxon-name-part-type="genus" reg="Xylodon">X.</tp:taxon-name-part><tp:taxon-name-part taxon-name-part-type="species" reg="verecundus">verecundus</tp:taxon-name-part></tp:taxon-name></italic> (G.Cunn.) Yurchenko &amp; Riebesehl</td><td rowspan="1" colspan="1">KHL 12261 (GB)</td><td rowspan="1" colspan="1">
                  <ext-link xmlns:xlink="http://www.w3.org/1999/xlink" ext-link-type="gen" xlink:href="DQ873642" xlink:type="simple">DQ873642</ext-link>
                </td><td rowspan="1" colspan="1">n.a.</td><td rowspan="1" colspan="1">
                  <xref ref-type="bibr" rid="B46">Larsson et al. 2006</xref>
                </td><td rowspan="1" colspan="1">USA</td></tr><tr><td rowspan="1" colspan="1"><italic><tp:taxon-name><tp:taxon-name-part taxon-name-part-type="genus" reg="Xylodon">X.</tp:taxon-name-part><tp:taxon-name-part taxon-name-part-type="species" reg="vesiculosus">vesiculosus</tp:taxon-name-part></tp:taxon-name></italic> Yurchenko, Nakasone &amp; Riebesehl</td><td rowspan="1" colspan="1">–</td><td rowspan="1" colspan="1">n.a.</td><td rowspan="1" colspan="1">n.a.</td><td rowspan="1" colspan="1">–</td><td rowspan="1" colspan="1">–</td></tr></tbody></table></table-wrap><fig id="F2" position="float" orientation="portrait"><label>Figure 2.</label><caption><p>28S-based Minimum Evolution phylogram for <italic><tp:taxon-name><tp:taxon-name-part taxon-name-part-type="genus" reg="Xylodon">Xylodon</tp:taxon-name-part></tp:taxon-name></italic> and allied species. Bootstrap values &gt;50 are shown next to the branches. The second number, if present, represents posterior probabilities received from <abbrev xmlns:xlink="http://www.w3.org/1999/xlink" xlink:title="Bayesian inference" id="ABBRID0E45AE" xlink:type="simple">BI</abbrev> analysis. Scale bar indicates estimated number of substitutions per site. Sequences generated in this study are shown in bold. Voucher numbers and species names are indicated in Table <xref ref-type="table" rid="T1">1</xref>.</p></caption><graphic xmlns:xlink="http://www.w3.org/1999/xlink" xlink:href="mycokeys-47-097-g002.jpg" position="float" orientation="portrait" xlink:type="simple" id="oo_268138.jpg"/></fig></tp:treatment-sec><ref-list><ref id="B25"><mixed-citation xmlns:xlink="http://www.w3.org/1999/xlink" xlink:type="simple"><person-group><name name-style="western"><surname>Hjortstam</surname><given-names>K</given-names></name></person-group> (<year>1987</year>) <article-title>Studies in tropical <tp:taxon-name><tp:taxon-name-part taxon-name-part-type="family">Corticiaceae</tp:taxon-name-part></tp:taxon-name> (<tp:taxon-name><tp:taxon-name-part taxon-name-part-type="class">Basidiomycetes</tp:taxon-name-part></tp:taxon-name>) VIII. Specimens from East Africa collected by L. Ryvarden. II.</article-title><source>Mycotaxon</source><volume>28</volume>(<issue>1</issue>): <fpage>19</fpage>–<lpage>17</lpage>.</mixed-citation></ref><ref id="B26"><mixed-citation xmlns:xlink="http://www.w3.org/1999/xlink" xlink:type="simple"><person-group><name name-style="western"><surname>Hjortstam</surname><given-names>K</given-names></name></person-group> (<year>1991</year>) <article-title><italic><tp:taxon-name><tp:taxon-name-part taxon-name-part-type="genus">Athelopsis</tp:taxon-name-part></tp:taxon-name></italic> instead of <italic><tp:taxon-name><tp:taxon-name-part taxon-name-part-type="genus">Pteridomyces</tp:taxon-name-part></tp:taxon-name></italic> (<tp:taxon-name><tp:taxon-name-part taxon-name-part-type="family">Corticiaceae</tp:taxon-name-part></tp:taxon-name>, <tp:taxon-name><tp:taxon-name-part taxon-name-part-type="class">Basidiomycetes</tp:taxon-name-part></tp:taxon-name>).</article-title><source>Mycotaxon</source><volume>42</volume>: <fpage>149</fpage>–<lpage>154</lpage>.</mixed-citation></ref></ref-list></tp:taxon-treatment>
