# Supplementary material for: Phylogenetic and morphological studies in Xylodon (Hymenochaetales, Basidiomycota) with the addition of four new species
Source: MycoKeys. 2019 Feb 28;47:97–137. doi: 10.3897/mycokeys.47.31130 (PMC6405736; doi:10.3897/mycokeys.47.31130)
Supplement: XML Treatment for Xylodon vesiculosus [file mycokeys.47.31130-treatment6.xml]

<!DOCTYPE tp:taxon-treatment
  PUBLIC "-//TaxonX//DTD Taxonomic Treatment Publishing DTD v0 20100105//EN" "tax-treatment-NSO.dtd">
<tp:taxon-treatment xmlns:tp="http://www.plazi.org/taxpub"><tp:treatment-meta><kwd-group><label>Taxon classification</label><kwd><named-content xmlns:xlink="http://www.w3.org/1999/xlink" content-type="kingdom">Fungi</named-content></kwd><kwd><named-content xmlns:xlink="http://www.w3.org/1999/xlink" content-type="order">Hymenochaetales</named-content></kwd><kwd><named-content xmlns:xlink="http://www.w3.org/1999/xlink" content-type="family">Schizoporaceae</named-content></kwd></kwd-group><mixed-citation publication-type="journal"><person-group><name><surname>Riebesehl</surname><given-names>Janett</given-names></name><name><surname>Yurchenko</surname><given-names>Eugene</given-names></name><name><surname>Nakasone</surname><given-names>Karen K.</given-names></name><name><surname>Langer</surname><given-names>Ewald</given-names></name></person-group><article-title>Phylogenetic and morphological studies in <italic><tp:taxon-name><tp:taxon-name-part taxon-name-part-type="genus" reg="Xylodon">Xylodon</tp:taxon-name-part></tp:taxon-name></italic> (<tp:taxon-name><tp:taxon-name-part taxon-name-part-type="order">Hymenochaetales</tp:taxon-name-part></tp:taxon-name>, <tp:taxon-name><tp:taxon-name-part taxon-name-part-type="phylum">Basidiomycota</tp:taxon-name-part></tp:taxon-name>) with the addition of four new species</article-title><source>MycoKeys</source><day>28</day><month>2</month><year>2019</year><volume>47</volume><fpage>97</fpage><lpage>137</lpage><pub-id pub-id-type="doi">10.3897/mycokeys.47.31130</pub-id></mixed-citation></tp:treatment-meta><tp:nomenclature><tp:taxon-name>
              <tp:taxon-name-part taxon-name-part-type="genus" reg="Xylodon">Xylodon</tp:taxon-name-part>
              <tp:taxon-name-part taxon-name-part-type="species" reg="vesiculosus">vesiculosus</tp:taxon-name-part>
              <object-id xmlns:xlink="http://www.w3.org/1999/xlink" content-type="mycobank" xlink:type="simple">MB827759</object-id>
            </tp:taxon-name><tp:taxon-authority>Yurchenko, Nakasone &amp; Riebesehl</tp:taxon-authority><tp:taxon-status xmlns:xlink="http://www.w3.org/1999/xlink" xlink:type="simple">nom. nov.</tp:taxon-status><xref ref-type="fig" rid="F3">Figs 3e</xref><xref ref-type="fig" rid="F9">, 9</xref></tp:nomenclature><tp:treatment-sec sec-type="Replaced synonym" id="SECID0EF6DI"><title>Replaced synonym.</title><p><italic><tp:taxon-name><tp:taxon-name-part taxon-name-part-type="genus" reg="Odontia">Odontia</tp:taxon-name-part><tp:taxon-name-part taxon-name-part-type="species" reg="vesiculosa">vesiculosa</tp:taxon-name-part></tp:taxon-name></italic> G. Cunn., Transactions and Proceedings of the Royal Society of New Zealand 86(1): 75 (1959) nom. inval.</p></tp:treatment-sec><tp:treatment-sec sec-type="Typus" id="SECID0EW6DI"><title>Typus.</title><p>NEW ZEALAND: Otago, Alton Valley, Tuatapere, leg. J.M. Dingley, Feb 1954 (PDD-18112 – holotype).</p><p><xref ref-type="bibr" rid="B9">Cunningham (1959)</xref> described this new taxon as <italic><tp:taxon-name><tp:taxon-name-part taxon-name-part-type="genus" reg="Odontia">Odontia</tp:taxon-name-part><tp:taxon-name-part taxon-name-part-type="species" reg="vesiculosa">vesiculosa</tp:taxon-name-part></tp:taxon-name></italic> G. Cunn. Earlier, <italic><tp:taxon-name><tp:taxon-name-part taxon-name-part-type="genus" reg="Odontia">Odontia</tp:taxon-name-part><tp:taxon-name-part taxon-name-part-type="species" reg="vesiculosa">vesiculosa</tp:taxon-name-part></tp:taxon-name></italic> Burt was used for another species (<xref ref-type="bibr" rid="B53">Povah 1929</xref>). Consequently, <italic><tp:taxon-name><tp:taxon-name-part taxon-name-part-type="genus" reg="Odontia">Odontia</tp:taxon-name-part><tp:taxon-name-part taxon-name-part-type="species" reg="vesiculosa">vesiculosa</tp:taxon-name-part></tp:taxon-name></italic> G. Cunn. is an illegitimate name and a new name is required for this taxon (see Art. 6.11, 7.4 and 58.1 in <xref ref-type="bibr" rid="B62">Turland et al. 2018</xref>).</p><p>Below is a description based on the isotype of <italic><tp:taxon-name><tp:taxon-name-part taxon-name-part-type="genus" reg="Xylodon">X.</tp:taxon-name-part><tp:taxon-name-part taxon-name-part-type="species" reg="vesiculosus">vesiculosus</tp:taxon-name-part></tp:taxon-name></italic> (CFMR).</p></tp:treatment-sec><tp:treatment-sec sec-type="description" id="SECID0EYBAK"><title>Description.</title><p>Basidiomata effused, odontioid, membranaceous, with a densely odontioid, ochraceous hymenial surface. Margin mostly abrupt, some parts thinning out. Hymenophoral aculei cylindrical to conical, acute apically, 130–350 μm long, 60–150 μm diam. at base, 4 per mm. Subiculum 100–150 μm thick, minutely cracking. Hyphal system monomitic; hyphae clamped at all primary septa. Subicular and tramal hyphae thick-walled (wall up to 1.5 μm), 2.5–4 μm wide, often with narrow lumen, smooth, colourless, looking faint yellowish in mass due to refractive walls. Subhymenium well developed; hyphae richly branched, thin- to slightly thick-walled, yellowish in mass. Aculei bearing skeletal-like, naked or poorly encrusted, immersed hyphal ends and variously encrusted, thick-walled, projecting hyphae in bunches, 3.5–5 μm wide. Capitate elements common, as lateral branches on tramal or subhymenial hyphae, (25–)30–55 × 6.5–10.5 μm, thin- to thick-walled, aseptate or with 1–2 adventitious septa. Basidioles clavate, subcylindrical, utriform. Basidia utriform to subcylindrical and clavate, 15–22 × 4–5 μm, thin-walled, smooth, with four sterigmata ca. 2 × 0.5 μm. Spores ellipsoid to narrowly ellipsoid or short cylindric, 5.3–6.3(–7) × 3–4 μm, holotype L = 5.9, W = 3.4, Q = 1.8 (n = 22), with adaxial side flat to convex, smooth, thin-walled, colourless, with minute apiculus, inamyloid, indextrinoid, acyanophilous.</p></tp:treatment-sec><tp:treatment-sec sec-type="remarks" id="SECID0E4BAK"><title>Remarks.</title><p>This species was considered conspecific with <italic><tp:taxon-name><tp:taxon-name-part taxon-name-part-type="genus" reg="Xylodon">Xylodon</tp:taxon-name-part><tp:taxon-name-part taxon-name-part-type="species" reg="lanatus">lanatus</tp:taxon-name-part></tp:taxon-name></italic> from North America (<xref ref-type="bibr" rid="B5">Burdsall and Nakasone 1981</xref>, <xref ref-type="bibr" rid="B68">Wu 1990</xref>, <xref ref-type="bibr" rid="B22">Gorjón and Greslebin 2012</xref>), but we observed significant morphological differences. For example, in <italic><tp:taxon-name><tp:taxon-name-part taxon-name-part-type="genus" reg="Xylodon">X.</tp:taxon-name-part><tp:taxon-name-part taxon-name-part-type="species" reg="vesiculosus">vesiculosus</tp:taxon-name-part></tp:taxon-name></italic>, the basidiomata have a denser, tough-membranaceous texture compared to the soft woolly basidiomata of <italic><tp:taxon-name><tp:taxon-name-part taxon-name-part-type="genus" reg="Xylodon">X.</tp:taxon-name-part><tp:taxon-name-part taxon-name-part-type="species" reg="lanatus">lanatus</tp:taxon-name-part></tp:taxon-name></italic>. In addition, the aculei in <italic><tp:taxon-name><tp:taxon-name-part taxon-name-part-type="genus" reg="Xylodon">X.</tp:taxon-name-part><tp:taxon-name-part taxon-name-part-type="species" reg="vesiculosus">vesiculosus</tp:taxon-name-part></tp:taxon-name></italic> are larger and the basidia are thin-walled in contrast to the smaller aculei and basally thick-walled basidia found in <italic><tp:taxon-name><tp:taxon-name-part taxon-name-part-type="genus" reg="Xylodon">X.</tp:taxon-name-part><tp:taxon-name-part taxon-name-part-type="species" reg="lanatus">lanatus</tp:taxon-name-part></tp:taxon-name></italic> (compare Figs <xref ref-type="fig" rid="F9">9</xref>, <xref ref-type="fig" rid="F10">10</xref>). See Discussion for a key to <italic><tp:taxon-name><tp:taxon-name-part taxon-name-part-type="genus" reg="Xylodon">X.</tp:taxon-name-part><tp:taxon-name-part taxon-name-part-type="species" reg="lanatus">lanatus</tp:taxon-name-part></tp:taxon-name></italic>, <italic><tp:taxon-name><tp:taxon-name-part taxon-name-part-type="genus" reg="Xylodon">X.</tp:taxon-name-part><tp:taxon-name-part taxon-name-part-type="species" reg="vesiculosus">vesiculosus</tp:taxon-name-part></tp:taxon-name></italic> and allied taxa.</p><fig id="F9" position="float" orientation="portrait"><label>Figure 9.</label><caption><p>Micromorphology of <italic><tp:taxon-name><tp:taxon-name-part taxon-name-part-type="genus" reg="Xylodon">Xylodon</tp:taxon-name-part><tp:taxon-name-part taxon-name-part-type="species" reg="vesiculosus">vesiculosus</tp:taxon-name-part></tp:taxon-name></italic> (PDD-18112, isotype): <bold>A</bold> vertical section through basidioma <bold>B</bold> subicular hyphae <bold>C</bold> excerpt of tramal hyphae to hymenium and skeletoid hyphae <bold>D</bold> bundle of projecting aculeal hyphae <bold>E</bold> smooth and variously encrusted aculeal hyphae <bold>F</bold> capitate cystidia <bold>G</bold> portion of hymenium and subhymenium <bold>H</bold> basidioles <bold>J</bold> basidia <bold>K</bold> basidiospores. Scale bars: 250 µm (<bold>A</bold>); 10 μm (<bold>B–J</bold>); 5 μm (<bold>K</bold>).</p></caption><graphic xmlns:xlink="http://www.w3.org/1999/xlink" xlink:href="mycokeys-47-097-g009.jpg" position="float" orientation="portrait" xlink:type="simple" id="oo_268145.jpg"/></fig><fig id="F10" position="float" orientation="portrait"><label>Figure 10.</label><caption><p>Micromorphology of <italic><tp:taxon-name><tp:taxon-name-part taxon-name-part-type="genus" reg="Xylodon">Xylodon</tp:taxon-name-part><tp:taxon-name-part taxon-name-part-type="species" reg="lanatus">lanatus</tp:taxon-name-part></tp:taxon-name></italic> (CFMR: HHB-8925, holotype): <bold>A</bold> vertical section through basidiomata <bold>B</bold> subicular hyphae <bold>C</bold> vertical section through aculei and hymenium <bold>D</bold> projecting hyphae in 3% <abbrev xmlns:xlink="http://www.w3.org/1999/xlink" xlink:title="3% potassium hydroxide" id="ABBRID0ERHAK" xlink:type="simple">KOH</abbrev><bold>E</bold> projecting hyphae in <abbrev xmlns:xlink="http://www.w3.org/1999/xlink" xlink:title="Melzer’s reagent" id="ABBRID0EXHAK" xlink:type="simple">Mz</abbrev><bold>F</bold> capitate cystidia <bold>G</bold> basidioles <bold>H</bold> basidia <bold>J</bold> basidiospores. Scale bars: 500 μm (<bold>A</bold>); 20 μm (<bold>C</bold>); 10 μm (<bold>B, D–H</bold>); 5 μm (<bold>J</bold>).</p></caption><graphic xmlns:xlink="http://www.w3.org/1999/xlink" xlink:href="mycokeys-47-097-g010.jpg" position="float" orientation="portrait" xlink:type="simple" id="oo_268146.jpg"/></fig><p>
              <bold><italic><tp:taxon-name><tp:taxon-name-part taxon-name-part-type="genus" reg="Xylodon">Xylodon</tp:taxon-name-part><tp:taxon-name-part taxon-name-part-type="species" reg="niemelaei">niemelaei</tp:taxon-name-part></tp:taxon-name></italic> (Sheng H.Wu) Hjortstam &amp; Ryvarden, Synopsis Fungorum 26: 28 (2009)</bold>
            </p><p>≡ <italic><tp:taxon-name><tp:taxon-name-part taxon-name-part-type="genus" reg="Hyphodontia">Hyphodontia</tp:taxon-name-part><tp:taxon-name-part taxon-name-part-type="species" reg="niemelaei">niemelaei</tp:taxon-name-part></tp:taxon-name></italic> Sheng H. Wu, Acta Botanica Fennica 142:98 (1990).</p><p>
              <bold><italic><tp:taxon-name><tp:taxon-name-part taxon-name-part-type="genus" reg="Xylodon">Xylodon</tp:taxon-name-part><tp:taxon-name-part taxon-name-part-type="species" reg="rhizomorphus">rhizomorphus</tp:taxon-name-part></tp:taxon-name></italic> (C.L.Zhao, B.K.Cui &amp; Y.C.Dai) Riebesehl, Yurchenko &amp; Langer, Mycological Progress 16(6): 649 (2017).</bold>
            </p><p>≡ <italic><tp:taxon-name><tp:taxon-name-part taxon-name-part-type="genus" reg="Hyphodontia">Hyphodontia</tp:taxon-name-part><tp:taxon-name-part taxon-name-part-type="species" reg="rhizomorpha">rhizomorpha</tp:taxon-name-part></tp:taxon-name></italic> C.L.Zhao, B.K.Cui &amp; Y.C.Dai, Cryptogamie, Mycologie 35(1):92 (2014).</p></tp:treatment-sec><tp:treatment-sec><!--Section generated to contain objects referenced in tp:taxon-treatment.--><fig id="F3" position="float" orientation="portrait"><label>Figure 3.</label><caption><p>Basidiomata of <italic><tp:taxon-name><tp:taxon-name-part taxon-name-part-type="genus" reg="Xylodon">Xylodon</tp:taxon-name-part></tp:taxon-name></italic> spp. <bold>A</bold><italic><tp:taxon-name><tp:taxon-name-part taxon-name-part-type="genus" reg="Xylodon">X.</tp:taxon-name-part><tp:taxon-name-part taxon-name-part-type="species" reg="exilis">exilis</tp:taxon-name-part></tp:taxon-name></italic> (TUB-FO 42565, holotype) <bold>B</bold><italic><tp:taxon-name><tp:taxon-name-part taxon-name-part-type="genus" reg="Xylodon">X.</tp:taxon-name-part><tp:taxon-name-part taxon-name-part-type="species" reg="filicinus">filicinus</tp:taxon-name-part></tp:taxon-name></italic> (MSK-F 12369, holotype) <bold>C</bold><italic><tp:taxon-name><tp:taxon-name-part taxon-name-part-type="genus" reg="Xylodon">X.</tp:taxon-name-part><tp:taxon-name-part taxon-name-part-type="species" reg="follis">follis</tp:taxon-name-part></tp:taxon-name></italic> (FR-0249814, holotype) <bold>D</bold><italic><tp:taxon-name><tp:taxon-name-part taxon-name-part-type="genus" reg="Xylodon">X.</tp:taxon-name-part><tp:taxon-name-part taxon-name-part-type="species" reg="pseudolanatus">pseudolanatus</tp:taxon-name-part></tp:taxon-name></italic> (FP-150922, holotype) <bold>E</bold><italic><tp:taxon-name><tp:taxon-name-part taxon-name-part-type="genus" reg="Xylodon">X.</tp:taxon-name-part><tp:taxon-name-part taxon-name-part-type="species" reg="pseudolanatus">pseudolanatus</tp:taxon-name-part></tp:taxon-name></italic> (HHB-6925, paratype) <bold>F</bold><italic><tp:taxon-name><tp:taxon-name-part taxon-name-part-type="genus" reg="Xylodon">X.</tp:taxon-name-part><tp:taxon-name-part taxon-name-part-type="species" reg="vesiculosus">vesiculosus</tp:taxon-name-part></tp:taxon-name></italic> (PDD-18112, isotype) <bold>G</bold><italic><tp:taxon-name><tp:taxon-name-part taxon-name-part-type="genus" reg="Xylodon">X.</tp:taxon-name-part><tp:taxon-name-part taxon-name-part-type="species" reg="lanatus">lanatus</tp:taxon-name-part></tp:taxon-name></italic> (CFMR HHB-8925, holotype). Scale bars: 1 mm.</p></caption><graphic xmlns:xlink="http://www.w3.org/1999/xlink" xlink:href="mycokeys-47-097-g003.jpg" position="float" orientation="portrait" xlink:type="simple" id="oo_268139.jpg"/></fig></tp:treatment-sec><ref-list><ref id="B9"><mixed-citation xmlns:xlink="http://www.w3.org/1999/xlink" xlink:type="simple"><person-group><name name-style="western"><surname>Cunningham</surname><given-names>GH</given-names></name></person-group> (<year>1959</year>) <article-title><tp:taxon-name><tp:taxon-name-part taxon-name-part-type="family">Hydnaceae</tp:taxon-name-part></tp:taxon-name> of New Zealand. Part II. – The genus <italic><tp:taxon-name><tp:taxon-name-part taxon-name-part-type="genus">Odontia</tp:taxon-name-part></tp:taxon-name></italic>.</article-title><source>Transactions of the Royal Society of New Zealand</source><volume>86</volume>(<issue>1</issue>): <fpage>65</fpage>–<lpage>103</lpage>.</mixed-citation></ref><ref id="B53"><mixed-citation xmlns:xlink="http://www.w3.org/1999/xlink" xlink:type="simple"><person-group><name name-style="western"><surname>Povah</surname><given-names>AH</given-names></name></person-group> (<year>1929</year>) <article-title>Some non-vascular cryptogams from Vermillion, Chippewa County, Michigan. Papers Mich. Acad. Sci.</article-title><source>, Arts and Letters</source><volume>9</volume>: <fpage>253</fpage>–<lpage>272</lpage>.</mixed-citation></ref><ref id="B62"><mixed-citation xmlns:xlink="http://www.w3.org/1999/xlink" xlink:type="simple"><person-group><name name-style="western"><surname>Turland</surname><given-names>NJ</given-names></name><name name-style="western"><surname>Wiersema</surname><given-names>JH</given-names></name><name name-style="western"><surname>Barrie</surname><given-names>FR</given-names></name><name name-style="western"><surname>Greuter</surname><given-names>W</given-names></name><name name-style="western"><surname>Hawksworth</surname><given-names>DL</given-names></name><name name-style="western"><surname>Herendeen</surname><given-names>PS</given-names></name><name name-style="western"><surname>Knapp</surname><given-names>S</given-names></name><name name-style="western"><surname>Kusber</surname><given-names>WH</given-names></name><name name-style="western"><surname>Li</surname><given-names>DZ</given-names></name><name name-style="western"><surname>Marhold</surname><given-names>K</given-names></name><name name-style="western"><surname>May</surname><given-names>TW</given-names></name><name name-style="western"><surname>McNeill</surname><given-names>J</given-names></name><name name-style="western"><surname>Monro</surname><given-names>AM</given-names></name><name name-style="western"><surname>Prado</surname><given-names>J</given-names></name><name name-style="western"><surname>Price</surname><given-names>MJ</given-names></name><name name-style="western"><surname>Smith</surname><given-names>GF</given-names></name></person-group> (<year>2018</year>) International Code of Nomenclature for algae, fungi, and plants (Shenzhen Code) adopted by the Nineteenth International Botanical Congress Shenzhen, China, July 2017. Regnum Vegetabile 159. Glashütten: Koeltz Botanical Books. <ext-link xlink:type="simple" ext-link-type="doi" xlink:href="10.12705/Code.2018">https://doi.org/10.12705/Code.2018</ext-link></mixed-citation></ref><ref id="B5"><mixed-citation xmlns:xlink="http://www.w3.org/1999/xlink" xlink:type="simple"><person-group><name name-style="western"><surname>Burdsall</surname><given-names>HH</given-names></name><name name-style="western"><surname>Nakasone</surname><given-names>KK</given-names></name></person-group> (<year>1981</year>) <article-title>New or little known lignicolous <tp:taxon-name><tp:taxon-name-part taxon-name-part-type="order">Aphyllophorales</tp:taxon-name-part></tp:taxon-name> (<tp:taxon-name><tp:taxon-name-part taxon-name-part-type="phylum">Basidiomycotina</tp:taxon-name-part></tp:taxon-name>) from southeastern United States.</article-title><source>Mycologia</source><volume>73</volume>: <fpage>454</fpage>–<lpage>476</lpage>. <ext-link xlink:type="simple" ext-link-type="doi" xlink:href="10.1007/s13225-015-0346-5">https://doi.org/10.1007/s13225-015-0346-5</ext-link></mixed-citation></ref><ref id="B68"><mixed-citation xmlns:xlink="http://www.w3.org/1999/xlink" xlink:type="simple"><person-group><name name-style="western"><surname>Wu</surname><given-names>SH</given-names></name></person-group> (<year>1990</year>) <article-title>The <tp:taxon-name><tp:taxon-name-part taxon-name-part-type="family">Corticiaceae</tp:taxon-name-part></tp:taxon-name> (<tp:taxon-name><tp:taxon-name-part taxon-name-part-type="class">Basidiomycetes</tp:taxon-name-part></tp:taxon-name>) subfamilies <tp:taxon-name><tp:taxon-name-part taxon-name-part-type="subfamily">Phlebioideae</tp:taxon-name-part></tp:taxon-name>, <tp:taxon-name><tp:taxon-name-part taxon-name-part-type="subfamily">Phanerochaetoideae</tp:taxon-name-part></tp:taxon-name> and <tp:taxon-name><tp:taxon-name-part taxon-name-part-type="subfamily">Hyphodermoideae</tp:taxon-name-part></tp:taxon-name> in Taiwan. Acta Bot.</article-title><source>Fennica</source><volume>142</volume>: <fpage>1</fpage>–<lpage>123</lpage>.</mixed-citation></ref><ref id="B22"><mixed-citation xmlns:xlink="http://www.w3.org/1999/xlink" xlink:type="simple"><person-group><name name-style="western"><surname>Gorjón</surname><given-names>SP</given-names></name><name name-style="western"><surname>Greslebin</surname><given-names>AG</given-names></name></person-group> (<year>2012</year>) <article-title>Type studies of the species of <italic><tp:taxon-name><tp:taxon-name-part taxon-name-part-type="genus">Odontia</tp:taxon-name-part></tp:taxon-name></italic> described by GH Cunningham.</article-title><source>New Zealand Journal of Botany</source><volume>50</volume>(<issue>3</issue>): <fpage>289</fpage>–<lpage>301</lpage>. <ext-link xlink:type="simple" ext-link-type="doi" xlink:href="10.1080/0028825X.2012.681385">https://doi.org/10.1080/0028825X.2012.681385</ext-link></mixed-citation></ref></ref-list></tp:taxon-treatment>
