# Supplementary material for: Phylogenetic and morphological studies in Xylodon (Hymenochaetales, Basidiomycota) with the addition of four new species
Source: MycoKeys. 2019 Feb 28;47:97–137. doi: 10.3897/mycokeys.47.31130 (PMC6405736; doi:10.3897/mycokeys.47.31130)
Supplement: XML Treatment for Xylodon cystidiatus [file mycokeys.47.31130-treatment9.xml]

<!DOCTYPE tp:taxon-treatment
  PUBLIC "-//TaxonX//DTD Taxonomic Treatment Publishing DTD v0 20100105//EN" "tax-treatment-NSO.dtd">
<tp:taxon-treatment xmlns:tp="http://www.plazi.org/taxpub"><tp:treatment-meta><kwd-group><label>Taxon classification</label><kwd><named-content xmlns:xlink="http://www.w3.org/1999/xlink" content-type="kingdom">Fungi</named-content></kwd><kwd><named-content xmlns:xlink="http://www.w3.org/1999/xlink" content-type="order">Hymenochaetales</named-content></kwd><kwd><named-content xmlns:xlink="http://www.w3.org/1999/xlink" content-type="family">Schizoporaceae</named-content></kwd></kwd-group><mixed-citation publication-type="journal"><person-group><name><surname>Riebesehl</surname><given-names>Janett</given-names></name><name><surname>Yurchenko</surname><given-names>Eugene</given-names></name><name><surname>Nakasone</surname><given-names>Karen K.</given-names></name><name><surname>Langer</surname><given-names>Ewald</given-names></name></person-group><article-title>Phylogenetic and morphological studies in <italic><tp:taxon-name><tp:taxon-name-part taxon-name-part-type="genus" reg="Xylodon">Xylodon</tp:taxon-name-part></tp:taxon-name></italic> (<tp:taxon-name><tp:taxon-name-part taxon-name-part-type="order">Hymenochaetales</tp:taxon-name-part></tp:taxon-name>, <tp:taxon-name><tp:taxon-name-part taxon-name-part-type="phylum">Basidiomycota</tp:taxon-name-part></tp:taxon-name>) with the addition of four new species</article-title><source>MycoKeys</source><day>28</day><month>2</month><year>2019</year><volume>47</volume><fpage>97</fpage><lpage>137</lpage><pub-id pub-id-type="doi">10.3897/mycokeys.47.31130</pub-id></mixed-citation></tp:treatment-meta><tp:nomenclature><tp:taxon-name>
              <tp:taxon-name-part taxon-name-part-type="genus" reg="Xylodon">Xylodon</tp:taxon-name-part>
              <tp:taxon-name-part taxon-name-part-type="species" reg="cystidiatus">cystidiatus</tp:taxon-name-part>
            </tp:taxon-name><tp:taxon-authority>(A.David &amp; Rajchenb.) Riebesehl &amp; Langer, Mycological Progress 16(6):645 (2017)</tp:taxon-authority><tp:nomenclature-citation-list><tp:nomenclature-citation><tp:taxon-name>
                  <tp:taxon-name-part taxon-name-part-type="genus" reg="Schizopora"/>
                  <tp:taxon-name-part taxon-name-part-type="species" reg="cystidiata"/>
                </tp:taxon-name><comment>≡ <tp:taxon-name><tp:taxon-name-part taxon-name-part-type="genus" reg="Schizopora">Schizopora</tp:taxon-name-part><tp:taxon-name-part taxon-name-part-type="species" reg="cystidiata">cystidiata</tp:taxon-name-part></tp:taxon-name> A. David &amp; Rajchenb., Mycotaxon 45:140 (1992). </comment></tp:nomenclature-citation></tp:nomenclature-citation-list></tp:nomenclature><tp:treatment-sec sec-type="remarks" id="SECID0EPCBK"><title>Remarks.</title><p>We undertook a thorough morphological analysis of the specimen FR-0249200 (Réunion, Plaine des Fougères, on fallen angiosperm twig, leg. E. Langer, 12 Sep 2013), because it provided the first sequences of <italic><tp:taxon-name><tp:taxon-name-part taxon-name-part-type="genus" reg="Xylodon">X.</tp:taxon-name-part><tp:taxon-name-part taxon-name-part-type="species" reg="cystidiatus">cystidiatus</tp:taxon-name-part></tp:taxon-name></italic>. We are confident that FR-0249200 is <italic><tp:taxon-name><tp:taxon-name-part taxon-name-part-type="genus" reg="Xylodon">X.</tp:taxon-name-part><tp:taxon-name-part taxon-name-part-type="species" reg="cystidiatus">cystidiatus</tp:taxon-name-part></tp:taxon-name></italic>, although we detected minor differences from the descriptions in <xref ref-type="bibr" rid="B11">David and Rajchenberg (1992)</xref> and <xref ref-type="bibr" rid="B42">Langer (1994)</xref>. Some of the differences we noticed include: (1) the encrusted cystidia in FR-0249200 are mostly thin-walled with finer crystals; (2) the spores in our specimen were slightly broader 5–6 × 3.5–4.3 µm (L = 5.4 µm, W = 3.9 µm, Q = 1.4) than in published records 5–6 × 3–4 µm. Photographs of the basidioma (Fig. <xref ref-type="fig" rid="F11">11</xref>) and drawings of the microscopic features (Fig. <xref ref-type="fig" rid="F12">12</xref>) of FR-0249200 are provided for future identifications.</p><fig id="F11" position="float" orientation="portrait"><label>Figure 11.</label><caption><p>Basidioma of <italic><tp:taxon-name><tp:taxon-name-part taxon-name-part-type="genus" reg="Xylodon">Xylodon</tp:taxon-name-part><tp:taxon-name-part taxon-name-part-type="species" reg="cystidiatus">cystidiatus</tp:taxon-name-part></tp:taxon-name></italic> (FR-0249200). Scale bar: 1 cm.</p></caption><graphic xmlns:xlink="http://www.w3.org/1999/xlink" xlink:href="mycokeys-47-097-g011.jpg" position="float" orientation="portrait" xlink:type="simple" id="oo_268147.jpg"/></fig><fig id="F12" position="float" orientation="portrait"><label>Figure 12.</label><caption><p>Micromorphology of <italic><tp:taxon-name><tp:taxon-name-part taxon-name-part-type="genus" reg="Xylodon">Xylodon</tp:taxon-name-part><tp:taxon-name-part taxon-name-part-type="species" reg="cystidiatus">cystidiatus</tp:taxon-name-part></tp:taxon-name></italic> (FR-0249200): <bold>A</bold> subicular hyphae <bold>B</bold> crystals from dissepiment in 3% <abbrev xmlns:xlink="http://www.w3.org/1999/xlink" xlink:title="3% potassium hydroxide" id="ABBRID0EKFBK" xlink:type="simple">KOH</abbrev><bold>C</bold> crystals from dissepiment in <abbrev xmlns:xlink="http://www.w3.org/1999/xlink" xlink:title="Melzer’s reagent" id="ABBRID0EQFBK" xlink:type="simple">Mz</abbrev><bold>D</bold> portion of hymenium and subhymenium <bold>E</bold> hyphal endings from dissepiment edges <bold>F</bold> encrusted cystidia in 3% <abbrev xmlns:xlink="http://www.w3.org/1999/xlink" xlink:title="3% potassium hydroxide" id="ABBRID0E1FBK" xlink:type="simple">KOH</abbrev><bold>G</bold> encrusted cystidia in <abbrev xmlns:xlink="http://www.w3.org/1999/xlink" xlink:title="Melzer’s reagent" id="ABBRID0EAGBK" xlink:type="simple">Mz</abbrev><bold>H</bold> smooth basidioles and cystidioles <bold>J</bold> encrusted basidiole (in <abbrev xmlns:xlink="http://www.w3.org/1999/xlink" xlink:title="Melzer’s reagent" id="ABBRID0EIGBK" xlink:type="simple">Mz</abbrev>) <bold>K</bold> basidia <bold>L</bold> basidiospores. Scale bars: 10 μm (<bold>A–K</bold>); 5 μm (<bold>L</bold>).</p></caption><graphic xmlns:xlink="http://www.w3.org/1999/xlink" xlink:href="mycokeys-47-097-g012.jpg" position="float" orientation="portrait" xlink:type="simple" id="oo_268148.jpg"/></fig></tp:treatment-sec><ref-list><ref id="B11"><mixed-citation xmlns:xlink="http://www.w3.org/1999/xlink" xlink:type="simple"><person-group><name name-style="western"><surname>David</surname><given-names>A</given-names></name><name name-style="western"><surname>Rajchenberg</surname><given-names>M</given-names></name></person-group> (<year>1992</year>) <article-title>West African polypores: new species and combinations.</article-title><source>Mycotaxon</source><volume>45</volume>: <fpage>131</fpage>–<lpage>148</lpage>.</mixed-citation></ref><ref id="B42"><mixed-citation xmlns:xlink="http://www.w3.org/1999/xlink" xlink:type="simple"><person-group><name name-style="western"><surname>Langer</surname><given-names>E</given-names></name></person-group> (<year>1994</year>) Die Gattung <italic><tp:taxon-name><tp:taxon-name-part taxon-name-part-type="genus">Hyphodontia</tp:taxon-name-part></tp:taxon-name></italic> John Eriksson. Bibliotheca Mycologica 154, J. Cramer, Berlin, Stuttgart, 1–298.</mixed-citation></ref></ref-list></tp:taxon-treatment>
